# Supplementary material for: Extracellular Vesicles in Brain Tumors and Neurodegenerative Diseases
Source: Front Mol Neurosci. 2017 Aug 31;10:276. doi: 10.3389/fnmol.2017.00276 (PMC5583211; doi:10.3389/fnmol.2017.00276)
Supplement: Supplementary file 1 [file Table1.XLSX]

## Sheet: Foglio1
Table S1. Molecules identified in EVs by focusing on the SNC.
	Protein Name	gene symbol	Species
1	golgi-associated, gamma adaptin ear containing, ARF binding protein 1	GGA1	Homo sapiens
2	ATPase, Ca++ transporting, plasma membrane 1	ATP2B1	Homo sapiens
3	GLI pathogenesis-related 2	GLIPR2	Homo sapiens
4	NCK-associated protein 1	NCKAP1	Homo sapiens
5	ribosomal protein, large, P0	RPLP0	Homo sapiens
6	mitogen-activated protein kinase 3	MAPK3	Homo sapiens
7	TAR DNA binding protein	TARDBP	Homo sapiens
8	histone cluster 1, H2ba	HIST1H2BA	Homo sapiens
9	melanoma antigen family D2	MAGED2	Homo sapiens
10	keratin 10, type I	KRT10	Homo sapiens
11	tubulin, beta 2B class IIb	TUBB2B	Homo sapiens
12	sorting nexin 25	SNX25	Homo sapiens
13	valyl-tRNA synthetase	VARS	Homo sapiens
14	H2A histone family, member J	H2AFJ	Homo sapiens
15	H2A histone family, member Y2	H2AFY2	Homo sapiens
16	myeloid/lymphoid or mixed-lineage leukemia (trithorax homolog, Drosophila); translocated to, 4	MLLT4	Homo sapiens
17	family with sequence similarity 174, member A	FAM174A	Homo sapiens
18	vesicle-associated membrane protein 8	VAMP8	Homo sapiens
19	myosin, light chain 6, alkali, smooth muscle and non-muscle	MYL6	Homo sapiens
20	ribosomal protein L35	RPL35	Homo sapiens
21	RAB14, member RAS oncogene family	RAB14	Homo sapiens
22	symplekin	SYMPK	Homo sapiens
23	ribosomal protein L4	RPL4	Homo sapiens
24	uridine-cytidine kinase 2	UCK2	Homo sapiens
25	guanine nucleotide binding protein (G protein), gamma 5	GNG5	Homo sapiens
26	centrosomal protein 131kDa	CEP131	Homo sapiens
27	RCD1 required for cell differentiation1 homolog (S. pombe)	RQCD1	Homo sapiens
28	spire-type actin nucleation factor 1	SPIRE1	Homo sapiens
29	aconitase 2, mitochondrial	ACO2	Homo sapiens
30	uncharacterized LOC100996740	LOC100996740	Homo sapiens
31	protein arginine methyltransferase 5	PRMT5	Homo sapiens
32	vesicle amine transport 1	VAT1	Homo sapiens
33	poly(A) binding protein, cytoplasmic 1	PABPC1	Homo sapiens
34	chaperonin containing TCP1, subunit 4 (delta)	CCT4	Homo sapiens
35	RAB3A, member RAS oncogene family	RAB3A	Homo sapiens
36	histone cluster 1, H3c	HIST1H3C	Homo sapiens
37	KIAA1217	KIAA1217	Homo sapiens
38	histone cluster 1, H1b	HIST1H1B	Homo sapiens
39	family with sequence similarity 49, member A	FAM49A	Homo sapiens
40	RAB6A, member RAS oncogene family	RAB6A	Homo sapiens
41	cyclin-dependent kinase 2	CDK2	Homo sapiens
42	peptidylprolyl isomerase D	PPID	Homo sapiens
43	ADP-ribosylation factor 6	ARF6	Homo sapiens
44	solute carrier family 25 (mitochondrial carrier; adenine nucleotide translocator), member 4	SLC25A4	Homo sapiens
45	RAB7A, member RAS oncogene family	RAB7A	Homo sapiens
46	pyruvate kinase, liver and RBC	PKLR	Homo sapiens
47	histone cluster 2, H3a	HIST2H3A	Homo sapiens
48	Rho GTPase activating protein 35	ARHGAP35	Homo sapiens
49	clathrin, heavy chain-like 1	CLTCL1	Homo sapiens
50	CD9 molecule	CD9	Homo sapiens
51	N-ethylmaleimide-sensitive factor attachment protein, alpha	NAPA	Homo sapiens
52	aspartyl-tRNA synthetase	DARS	Homo sapiens
53	plexin B2	PLXNB2	Homo sapiens
54	G protein-coupled receptor 179	GPR179	Homo sapiens
55	phosphoserine aminotransferase 1	PSAT1	Homo sapiens
56	nuclear factor of activated T-cells, cytoplasmic, calcineurin-dependent 1	NFATC1	Homo sapiens
57	utrophin	UTRN	Homo sapiens
58	DnaJ (Hsp40) homolog, subfamily C, member 13	DNAJC13	Homo sapiens
59	biliverdin reductase A	BLVRA	Homo sapiens
60	retinoic acid receptor, alpha	RARA	Homo sapiens
61	TAO kinase 2	TAOK2	Homo sapiens
62	USO1 vesicle transport factor	USO1	Homo sapiens
63	X-prolyl aminopeptidase (aminopeptidase P) 1, soluble	XPNPEP1	Homo sapiens
64	RAP1, GTP-GDP dissociation stimulator 1	RAP1GDS1	Homo sapiens
65	zinc finger protein 217	ZNF217	Homo sapiens
66	alanyl (membrane) aminopeptidase	ANPEP	Homo sapiens
67	protein kinase, AMP-activated, alpha 2 catalytic subunit	PRKAA2	Homo sapiens
68	enolase 3 (beta, muscle)	ENO3	Homo sapiens
69	cardiomyopathy associated 5	CMYA5	Homo sapiens
70	keratin 4, type II	KRT4	Homo sapiens
71	syntrophin, beta 2 (dystrophin-associated protein A1, 59kDa, basic component 2)	SNTB2	Homo sapiens
72	prostaglandin E synthase 3 (cytosolic)	PTGES3	Homo sapiens
73	2',3'-cyclic nucleotide 3' phosphodiesterase	CNP	Homo sapiens
74	synaptosomal-associated protein, 25kDa	SNAP25	Homo sapiens
75	syntaxin binding protein 1	STXBP1	Homo sapiens
76	solute carrier family 38, member 1	SLC38A1	Homo sapiens
77	histone cluster 1, H2ah	HIST1H2AH	Homo sapiens
78	vesicle-associated membrane protein 1 (synaptobrevin 1)	VAMP1	Homo sapiens
79	histone cluster 1, H4f	HIST1H4F	Homo sapiens
80	dystrotelin	DYTN	Homo sapiens
81	RAB1B, member RAS oncogene family	RAB1B	Homo sapiens
82	obscurin, cytoskeletal calmodulin and titin-interacting RhoGEF	OBSCN	Homo sapiens
83	peroxiredoxin 2	PRDX2	Homo sapiens
84	histone cluster 1, H2aj	HIST1H2AJ	Homo sapiens
85	CCR4-NOT transcription complex, subunit 1	CNOT1	Homo sapiens
86	ATPase family, AAA domain containing 2B	ATAD2B	Homo sapiens
87	insulin-like growth factor 2 mRNA binding protein 2	IGF2BP2	Homo sapiens
88	RAB3B, member RAS oncogene family	RAB3B	Homo sapiens
89	plexin A1	PLXNA1	Homo sapiens
90	golgin A7	GOLGA7	Homo sapiens
91	guanine nucleotide binding protein (G protein), beta polypeptide 1	GNB1	Homo sapiens
92	zinc finger, AN1-type domain 5	ZFAND5	Homo sapiens
93	eukaryotic translation initiation factor 3, subunit A	EIF3A	Homo sapiens
94	membrane protein, palmitoylated 6 (MAGUK p55 subfamily member 6)	MPP6	Homo sapiens
95	solute carrier family 4, sodium bicarbonate cotransporter, member 8	SLC4A8	Homo sapiens
96	vacuolar protein sorting 37 homolog C (S. cerevisiae)	VPS37C	Homo sapiens
97	arsA arsenite transporter, ATP-binding, homolog 1 (bacterial)	ASNA1	Homo sapiens
98	heterogeneous nuclear ribonucleoprotein L	HNRNPL	Homo sapiens
99	Sin3A-associated protein, 30kDa	SAP30	Homo sapiens
100	phosphoribosyl pyrophosphate amidotransferase	PPAT	Homo sapiens
101	clathrin, light chain A	CLTA	Homo sapiens
102	vacuolar protein sorting 51 homolog (S. cerevisiae)	VPS51	Homo sapiens
103	RPGRIP1-like	RPGRIP1L	Homo sapiens
104	poly(A) binding protein, cytoplasmic 5	PABPC5	Homo sapiens
105	ADP-ribosylation factor 4	ARF4	Homo sapiens
106	calponin 3, acidic	CNN3	Homo sapiens
107	peroxiredoxin 5	PRDX5	Homo sapiens
108	tubulin, beta 8 class VIII	TUBB8	Homo sapiens
109	exocyst complex component 7	EXOC7	Homo sapiens
110	Thy-1 cell surface antigen	THY1	Homo sapiens
111	tetratricopeptide repeat domain 7B	TTC7B	Homo sapiens
112	aldolase A, fructose-bisphosphate	ALDOA	Homo sapiens
113	heterogeneous nuclear ribonucleoprotein F	HNRNPF	Homo sapiens
114	ribosomal protein S20	RPS20	Homo sapiens
115	malic enzyme 3, NADP(+)-dependent, mitochondrial	ME3	Homo sapiens
116	annexin A6	ANXA6	Homo sapiens
117	SEC14 and spectrin domains 1	SESTD1	Homo sapiens
118	malate dehydrogenase 1, NAD (soluble)	MDH1	Homo sapiens
119	mitogen-activated protein kinase 1	MAPK1	Homo sapiens
120	alpha-2-macroglobulin	A2M	Homo sapiens
121	embigin	EMB	Homo sapiens
122	Tu translation elongation factor, mitochondrial	TUFM	Homo sapiens
123	signal-induced proliferation-associated 1 like 1	SIPA1L1	Homo sapiens
124	RAP2B, member of RAS oncogene family	RAP2B	Homo sapiens
125	v-ral simian leukemia viral oncogene homolog B	RALB	Homo sapiens
126	lysophosphatidylglycerol acyltransferase 1	LPGAT1	Homo sapiens
127	centromere protein E, 312kDa	CENPE	Homo sapiens
128	misshapen-like kinase 1	MINK1	Homo sapiens
129	exportin 1	XPO1	Homo sapiens
130	filamin B, beta	FLNB	Homo sapiens
131	ubiquitin-conjugating enzyme E2D 3	UBE2D3	Homo sapiens
132	vesicle-associated membrane protein 3	VAMP3	Homo sapiens
133	NOP14 nucleolar protein	NOP14	Homo sapiens
134	integrin, alpha 5 (fibronectin receptor, alpha polypeptide)	ITGA5	Homo sapiens
135	DEAD (Asp-Glu-Ala-Asp) box polypeptide 39A	DDX39A	Homo sapiens
136	ribosomal protein L7a	RPL7A	Homo sapiens
137	ras-related C3 botulinum toxin substrate 2 (rho family, small GTP binding protein Rac2)	RAC2	Homo sapiens
138	calpain 5	CAPN5	Homo sapiens
139	plexin A3	PLXNA3	Homo sapiens
140	BAI1-associated protein 2-like 2	BAIAP2L2	Homo sapiens
141	chloride intracellular channel 4	CLIC4	Homo sapiens
142	guanine nucleotide binding protein (G protein), alpha transducing activity polypeptide 2	GNAT2	Homo sapiens
143	vacuolar protein sorting 11 homolog (S. cerevisiae)	VPS11	Homo sapiens
144	prefoldin subunit 2	PFDN2	Homo sapiens
145	B-cell receptor-associated protein 31	BCAP31	Homo sapiens
146	eukaryotic translation elongation factor 1 alpha 2	EEF1A2	Homo sapiens
147	CNDP dipeptidase 2 (metallopeptidase M20 family)	CNDP2	Homo sapiens
148	dynein, cytoplasmic 1, light intermediate chain 1	DYNC1LI1	Homo sapiens
149	solute carrier family 35 (UDP-GlcNAc/UDP-glucose transporter), member D2	SLC35D2	Homo sapiens
150	leucine-rich repeat kinase 2	LRRK2	Homo sapiens
151	proteasome (prosome, macropain) subunit, alpha type, 6	PSMA6	Homo sapiens
152	tubulin, beta 1 class VI	TUBB1	Homo sapiens
153	RAN, member RAS oncogene family	RAN	Homo sapiens
154	transforming growth factor, beta receptor II (70/80kDa)	TGFBR2	Homo sapiens
155	tubulin polymerization promoting protein	TPPP	Homo sapiens
156	coatomer protein complex, subunit beta 1	COPB1	Homo sapiens
157	coronin, actin binding protein, 1B	CORO1B	Homo sapiens
158	ribosomal protein L6	RPL6	Homo sapiens
159	ciliary neurotrophic factor receptor	CNTFR	Homo sapiens
160	tyrosine 3-monooxygenase/tryptophan 5-monooxygenase activation protein, eta	YWHAH	Homo sapiens
161	histone cluster 2, H2bf	HIST2H2BF	Homo sapiens
162	valosin containing protein	VCP	Homo sapiens
163	adaptor-related protein complex 2, alpha 2 subunit	AP2A2	Homo sapiens
164	histone cluster 2, H2ac	HIST2H2AC	Homo sapiens
165	septin 7	SEPT7	Homo sapiens
166	destrin (actin depolymerizing factor)	DSTN	Homo sapiens
167	ret proto-oncogene	RET	Homo sapiens
168	staphylococcal nuclease and tudor domain containing 1	SND1	Homo sapiens
169	ubiquitin-conjugating enzyme E2 variant 1	UBE2V1	Homo sapiens
170	BRO1 domain and CAAX motif containing	BROX	Homo sapiens
171	LanC lantibiotic synthetase component C-like 2 (bacterial)	LANCL2	Homo sapiens
172	uncharacterized LOC642441	LOC642441	Homo sapiens
173	myeloid-associated differentiation marker	MYADM	Homo sapiens
174	dynein, axonemal, heavy chain 2	DNAH2	Homo sapiens
175	ribonucleotide reductase M1	RRM1	Homo sapiens
176	profilin 1	PFN1	Homo sapiens
177	GDP dissociation inhibitor 2	GDI2	Homo sapiens
178	alanyl-tRNA synthetase	AARS	Homo sapiens
179	asparagine synthetase (glutamine-hydrolyzing)	ASNS	Homo sapiens
180	coronin, actin binding protein, 1C	CORO1C	Homo sapiens
181	myosin, heavy chain 11, smooth muscle	MYH11	Homo sapiens
182	heat shock 70kDa protein 6 (HSP70B')	HSPA6	Homo sapiens
183	ribosomal protein S27a	RPS27A	Homo sapiens
184	synaptojanin 2	SYNJ2	Homo sapiens
185	collagen, type XVI, alpha 1	COL16A1	Homo sapiens
186	poly (ADP-ribose) polymerase 1	PARP1	Homo sapiens
187	poly(A) binding protein, cytoplasmic 1-like	PABPC1L	Homo sapiens
188	ARP3 actin-related protein 3 homolog (yeast)	ACTR3	Homo sapiens
189	ras homolog family member G	RHOG	Homo sapiens
190	RAB3D, member RAS oncogene family	RAB3D	Homo sapiens
191	DEAD (Asp-Glu-Ala-Asp) box helicase 6	DDX6	Homo sapiens
192	triosephosphate isomerase 1	TPI1	Homo sapiens
193	pseudopodium-enriched atypical kinase 1	PEAK1	Homo sapiens
194	eukaryotic translation initiation factor 2B, subunit 5 epsilon, 82kDa	EIF2B5	Homo sapiens
195	exocyst complex component 8	EXOC8	Homo sapiens
196	chaperonin containing TCP1, subunit 7 (eta)	CCT7	Homo sapiens
197	phosphatidylinositol-4-phosphate 5-kinase, type I, alpha	PIP5K1A	Homo sapiens
198	cyclin Y	CCNY	Homo sapiens
199	sorbin and SH3 domain containing 1	SORBS1	Homo sapiens
200	eukaryotic translation initiation factor 3, subunit L	EIF3L	Homo sapiens
201	leucine-rich pentatricopeptide repeat containing	LRPPRC	Homo sapiens
202	ribosomal protein S19	RPS19	Homo sapiens
203	annexin A5	ANXA5	Homo sapiens
204	solute carrier family 4, sodium bicarbonate cotransporter, member 7	SLC4A7	Homo sapiens
205	Ras-related GTP binding D	RRAGD	Homo sapiens
206	kinesin family member 5B	KIF5B	Homo sapiens
207	thrombospondin, type I, domain containing 7A	THSD7A	Homo sapiens
208	histone cluster 1, H3f	HIST1H3F	Homo sapiens
209	serine hydroxymethyltransferase 2 (mitochondrial)	SHMT2	Homo sapiens
210	calponin 1, basic, smooth muscle	CNN1	Homo sapiens
211	syndecan binding protein (syntenin)	SDCBP	Homo sapiens
212	exocyst complex component 6B	EXOC6B	Homo sapiens
213	zinc finger protein 541	ZNF541	Homo sapiens
214	coiled-coil domain containing 93	CCDC93	Homo sapiens
215	phospholipase C-like 2	PLCL2	Homo sapiens
216	amyloid beta (A4) precursor protein	APP	Homo sapiens
217	solute carrier family 25 (mitochondrial carrier; adenine nucleotide translocator), member 5	SLC25A5	Homo sapiens
218	CD200 molecule	CD200	Homo sapiens
219	guanine nucleotide binding protein (G protein), beta polypeptide 3	GNB3	Homo sapiens
220	tubulin, alpha 1a	TUBA1A	Homo sapiens
221	annexin A4	ANXA4	Homo sapiens
222	NudC domain containing 2	NUDCD2	Homo sapiens
223	proteasome (prosome, macropain) subunit, alpha type, 5	PSMA5	Homo sapiens
224	DEAH (Asp-Glu-Ala-His) box helicase 9	DHX9	Homo sapiens
225	histone cluster 1, H2ab	HIST1H2AB	Homo sapiens
226	septin 9	SEPT9	Homo sapiens
227	eukaryotic translation initiation factor 4A3	EIF4A3	Homo sapiens
228	solute carrier family 16 (monocarboxylate transporter), member 3	SLC16A3	Homo sapiens
229	solute carrier family 6 (neurotransmitter transporter, glycine), member 9	SLC6A9	Homo sapiens
230	DIP2 disco-interacting protein 2 homolog B (Drosophila)	DIP2B	Homo sapiens
231	LYN proto-oncogene, Src family tyrosine kinase	LYN	Homo sapiens
232	eukaryotic translation initiation factor 3, subunit D	EIF3D	Homo sapiens
233	family with sequence similarity 193, member B	FAM193B	Homo sapiens
234	cullin 5	CUL5	Homo sapiens
235	zinc finger protein 862	ZNF862	Homo sapiens
236	aminopeptidase puromycin sensitive	NPEPPS	Homo sapiens
237	heterogeneous nuclear ribonucleoprotein C-like 2	HNRNPCL2	Homo sapiens
238	histone cluster 1, H3e	HIST1H3E	Homo sapiens
239	RAB3C, member RAS oncogene family	RAB3C	Homo sapiens
240	ribosomal protein L27	RPL27	Homo sapiens
241	RAB10, member RAS oncogene family	RAB10	Homo sapiens
242	formin-like 3	FMNL3	Homo sapiens
243	cyclin-dependent kinase 1	CDK1	Homo sapiens
244	peptidylprolyl isomerase A (cyclophilin A)	PPIA	Homo sapiens
245	SH2B adaptor protein 1	SH2B1	Homo sapiens
246	vacuolar protein sorting 36 homolog (S. cerevisiae)	VPS36	Homo sapiens
247	MET proto-oncogene, receptor tyrosine kinase	MET	Homo sapiens
248	ATPase, Na+/K+ transporting, alpha 4 polypeptide	ATP1A4	Homo sapiens
249	CD2-associated protein	CD2AP	Homo sapiens
250	trophoblast glycoprotein-like	TPBGL	Homo sapiens
251	ribosomal protein L13a	RPL13A	Homo sapiens
252	ribosomal protein S4, Y-linked 1	RPS4Y1	Homo sapiens
253	catenin (cadherin-associated protein), beta 1, 88kDa	CTNNB1	Homo sapiens
254	RAB32, member RAS oncogene family	RAB32	Homo sapiens
255	seryl-tRNA synthetase	SARS	Homo sapiens
256	aldolase C, fructose-bisphosphate	ALDOC	Homo sapiens
257	topoisomerase (DNA) II alpha 170kDa	TOP2A	Homo sapiens
258	RPTOR independent companion of MTOR, complex 2	RICTOR	Homo sapiens
259	aminoacyl tRNA synthetase complex-interacting multifunctional protein 1	AIMP1	Homo sapiens
260	v-ral simian leukemia viral oncogene homolog A (ras related)	RALA	Homo sapiens
261	SEC22 vesicle trafficking protein homolog B (S. cerevisiae) (gene/pseudogene)	SEC22B	Homo sapiens
262	heterogeneous nuclear ribonucleoprotein U (scaffold attachment factor A)	HNRNPU	Homo sapiens
263	karyopherin alpha 2 (RAG cohort 1, importin alpha 1)	KPNA2	Homo sapiens
264	tetratricopeptide repeat domain 38	TTC38	Homo sapiens
265	eukaryotic translation initiation factor 3, subunit C-like	EIF3CL	Homo sapiens
266	flotillin 2	FLOT2	Homo sapiens
267	hypoxia up-regulated 1	HYOU1	Homo sapiens
268	calmodulin 3 (phosphorylase kinase, delta)	CALM3	Homo sapiens
269	piccolo presynaptic cytomatrix protein	PCLO	Homo sapiens
270	chaperonin containing TCP1, subunit 6B (zeta 2)	CCT6B	Homo sapiens
271	histone cluster 2, H2aa3	HIST2H2AA3	Homo sapiens
272	integrin-linked kinase	ILK	Homo sapiens
273	fumarate hydratase	FH	Homo sapiens
274	heat shock 70kDa protein 9 (mortalin)	HSPA9	Homo sapiens
275	ciliary rootlet coiled-coil, rootletin	CROCC	Homo sapiens
276	leucine aminopeptidase 3	LAP3	Homo sapiens
277	charged multivesicular body protein 2A	CHMP2A	Homo sapiens
278	fidgetin-like 1	FIGNL1	Homo sapiens
279	scratch family zinc finger 1	SCRT1	Homo sapiens
280	phosphoribosylaminoimidazole carboxylase, phosphoribosylaminoimidazole succinocarboxamide synthetase	PAICS	Homo sapiens
281	lysine (K)-specific demethylase 6B	KDM6B	Homo sapiens
282	COP9 signalosome subunit 2	COPS2	Homo sapiens
283	contactin 1	CNTN1	Homo sapiens
284	isocitrate dehydrogenase 2 (NADP+), mitochondrial	IDH2	Homo sapiens
285	exocyst complex component 3	EXOC3	Homo sapiens
286	proliferation-associated 2G4, 38kDa	PA2G4	Homo sapiens
287	ubiquitin specific peptidase 9, X-linked	USP9X	Homo sapiens
288	desmocollin 1	DSC1	Homo sapiens
289	phosphoglycerate mutase 2 (muscle)	PGAM2	Homo sapiens
290	CTP synthase 2	CTPS2	Homo sapiens
291	40S ribosomal protein S26	LOC101929876	Homo sapiens
292	ATPase, Na+/K+ transporting, beta 1 polypeptide	ATP1B1	Homo sapiens
293	keratin 16, type I	KRT16	Homo sapiens
294	isocitrate dehydrogenase 3 (NAD+) alpha	IDH3A	Homo sapiens
295	ADP-ribosylation factor 5	ARF5	Homo sapiens
296	proteasome (prosome, macropain) 26S subunit, non-ATPase, 13	PSMD13	Homo sapiens
297	adhesion G protein-coupled receptor L2	ADGRL2	Homo sapiens
298	isocitrate dehydrogenase 1 (NADP+), soluble	IDH1	Homo sapiens
299	histone cluster 1, H4e	HIST1H4E	Homo sapiens
300	actin, alpha 1, skeletal muscle	ACTA1	Homo sapiens
301	cyclin-dependent kinase 5	CDK5	Homo sapiens
302	glutamyl-prolyl-tRNA synthetase	EPRS	Homo sapiens
303	ribosomal protein SA	RPSA	Homo sapiens
304	aldehyde dehydrogenase 9 family, member A1	ALDH9A1	Homo sapiens
305	alkaline phosphatase, liver/bone/kidney	ALPL	Homo sapiens
306	protein phosphatase methylesterase 1	PPME1	Homo sapiens
307	heterogeneous nuclear ribonucleoprotein H1 (H)	HNRNPH1	Homo sapiens
308	solute carrier family 44 (choline transporter), member 1	SLC44A1	Homo sapiens
309	metallo-beta-lactamase domain containing 2	MBLAC2	Homo sapiens
310	erythrocyte membrane protein band 4.1	EPB41	Homo sapiens
311	transgelin 2	TAGLN2	Homo sapiens
312	v-rel avian reticuloendotheliosis viral oncogene homolog	REL	Homo sapiens
313	tubulin, beta 4A class IVa	TUBB4A	Homo sapiens
314	stress-induced phosphoprotein 1	STIP1	Homo sapiens
315	SRC proto-oncogene, non-receptor tyrosine kinase	SRC	Homo sapiens
316	histone cluster 1, H2bh	HIST1H2BH	Homo sapiens
317	YTH domain containing 2	YTHDC2	Homo sapiens
318	ATPase, Ca++ transporting, plasma membrane 4	ATP2B4	Homo sapiens
319	neural precursor cell expressed, developmentally down-regulated 9	NEDD9	Homo sapiens
320	40S ribosomal protein S8 pseudogene	LOC102724737	Homo sapiens
321	H3 histone, family 3C	H3F3C	Homo sapiens
322	ADP-ribosylation factor-like 8B	ARL8B	Homo sapiens
323	methionine adenosyltransferase II, alpha	MAT2A	Homo sapiens
324	keratin 6A, type II	KRT6A	Homo sapiens
325	midkine (neurite growth-promoting factor 2)	MDK	Homo sapiens
326	RAB11B, member RAS oncogene family	RAB11B	Homo sapiens
327	RAB5A, member RAS oncogene family	RAB5A	Homo sapiens
328	family with sequence similarity 49, member B	FAM49B	Homo sapiens
329	histone cluster 1, H2bo	HIST1H2BO	Homo sapiens
330	vacuolar protein sorting 4 homolog B (S. cerevisiae)	VPS4B	Homo sapiens
331	spectrin, beta, non-erythrocytic 1	SPTBN1	Homo sapiens
332	eukaryotic translation initiation factor 3, subunit F	EIF3F	Homo sapiens
333	protein kinase C and casein kinase substrate in neurons 2	PACSIN2	Homo sapiens
334	nicastrin	NCSTN	Homo sapiens
335	EPH receptor B3	EPHB3	Homo sapiens
336	histone cluster 1, H4h	HIST1H4H	Homo sapiens
337	protein tyrosine phosphatase, receptor type, F	PTPRF	Homo sapiens
338	phosphoribosyl pyrophosphate synthetase 1	PRPS1	Homo sapiens
339	calcium binding protein 1	CABP1	Homo sapiens
340	dishevelled-binding antagonist of beta-catenin 1	DACT1	Homo sapiens
341	RNF103-CHMP3 readthrough	RNF103-CHMP3	Homo sapiens
342	keratin 15, type I	KRT15	Homo sapiens
343	solute carrier organic anion transporter family, member 3A1	SLCO3A1	Homo sapiens
344	programmed cell death 6	PDCD6	Homo sapiens
345	junction plakoglobin	JUP	Homo sapiens
346	lysosomal-associated membrane protein 1	LAMP1	Homo sapiens
347	mechanistic target of rapamycin (serine/threonine kinase)	MTOR	Homo sapiens
348	branched chain amino-acid transaminase 1, cytosolic	BCAT1	Homo sapiens
349	eukaryotic translation initiation factor 3, subunit M	EIF3M	Homo sapiens
350	catenin (cadherin-associated protein), alpha 2	CTNNA2	Homo sapiens
351	acyl-CoA synthetase long-chain family member 4	ACSL4	Homo sapiens
352	annexin A2	ANXA2	Homo sapiens
353	collagen, type XVIII, alpha 1	COL18A1	Homo sapiens
354	dolichyl-diphosphooligosaccharide--protein glycosyltransferase subunit (non-catalytic)	DDOST	Homo sapiens
355	keratin 75, type II	KRT75	Homo sapiens
356	vesicle amine transport 1-like	VAT1L	Homo sapiens
357	H1 histone family, member 0	H1F0	Homo sapiens
358	MYC binding protein 2, E3 ubiquitin protein ligase	MYCBP2	Homo sapiens
359	dimethylarginine dimethylaminohydrolase 2	DDAH2	Homo sapiens
360	acid phosphatase 1, soluble	ACP1	Homo sapiens
361	heterogeneous nuclear ribonucleoprotein R	HNRNPR	Homo sapiens
362	secretory carrier membrane protein 3	SCAMP3	Homo sapiens
363	ADAM metallopeptidase domain 10	ADAM10	Homo sapiens
364	synaptotagmin I	SYT1	Homo sapiens
365	keratin 76, type II	KRT76	Homo sapiens
366	cyclin and CBS domain divalent metal cation transport mediator 3	CNNM3	Homo sapiens
367	keratin 28, type I	KRT28	Homo sapiens
368	fibrillin 3	FBN3	Homo sapiens
369	ankyrin repeat and sterile alpha motif domain containing 1B	ANKS1B	Homo sapiens
370	myosin VA (heavy chain 12, myoxin)	MYO5A	Homo sapiens
371	chaperonin containing TCP1, subunit 5 (epsilon)	CCT5	Homo sapiens
372	histone cluster 1, H1d	HIST1H1D	Homo sapiens
373	cyclin Y-like 1	CCNYL1	Homo sapiens
374	adaptor-related protein complex 2, sigma 1 subunit	AP2S1	Homo sapiens
375	ataxin 2-like	ATXN2L	Homo sapiens
376	lysine (K)-specific methyltransferase 2D	KMT2D	Homo sapiens
377	protein arginine methyltransferase 1	PRMT1	Homo sapiens
378	malectin	MLEC	Homo sapiens
379	CD33 molecule	CD33	Homo sapiens
380	protein tyrosine phosphatase, receptor type, A	PTPRA	Homo sapiens
381	eukaryotic translation initiation factor 3, subunit C	EIF3C	Homo sapiens
382	histone cluster 1, H3b	HIST1H3B	Homo sapiens
383	glutaredoxin 3	GLRX3	Homo sapiens
384	Harvey rat sarcoma viral oncogene homolog	HRAS	Homo sapiens
385	histone cluster 3, H3	HIST3H3	Homo sapiens
386	voltage-dependent anion channel 1	VDAC1	Homo sapiens
387	methylenetetrahydrofolate dehydrogenase (NADP+ dependent) 1, methenyltetrahydrofolate cyclohydrolase, formyltetrahydrofolate synthetase	MTHFD1	Homo sapiens
388	protein tyrosine phosphatase type IVA, member 2	PTP4A2	Homo sapiens
389	disrupted in schizophrenia 1	DISC1	Homo sapiens
390	integrin, beta 1 (fibronectin receptor, beta polypeptide, antigen CD29 includes MDF2, MSK12)	ITGB1	Homo sapiens
391	ATP-binding cassette, sub-family C (CFTR/MRP), member 9	ABCC9	Homo sapiens
392	voltage-dependent anion channel 3	VDAC3	Homo sapiens
393	ATPase, Na+/K+ transporting, alpha 2 polypeptide	ATP1A2	Homo sapiens
394	adenosylhomocysteinase-like 2	AHCYL2	Homo sapiens
395	histone cluster 1, H2bm	HIST1H2BM	Homo sapiens
396	oxysterol binding protein	OSBP	Homo sapiens
397	cytoplasmic FMR1 interacting protein 1	CYFIP1	Homo sapiens
398	SRY (sex determining region Y)-box 1	SOX1	Homo sapiens
399	keratin 20, type I	KRT20	Homo sapiens
400	RuvB-like AAA ATPase 2	RUVBL2	Homo sapiens
401	integrin, alpha 6	ITGA6	Homo sapiens
402	proteasome (prosome, macropain) 26S subunit, ATPase, 2	PSMC2	Homo sapiens
403	poly(rC) binding protein 3	PCBP3	Homo sapiens
404	basic leucine zipper and W2 domains 2	BZW2	Homo sapiens
405	protein kinase C, alpha	PRKCA	Homo sapiens
406	malate dehydrogenase 2, NAD (mitochondrial)	MDH2	Homo sapiens
407	retinoblastoma binding protein 7	RBBP7	Homo sapiens
408	phosphoribosyl pyrophosphate synthetase-associated protein 2	PRPSAP2	Homo sapiens
409	phosphoribosyl pyrophosphate synthetase 1-like 1	PRPS1L1	Homo sapiens
410	ATP-binding cassette, sub-family B (MDR/TAP), member 4	ABCB4	Homo sapiens
411	inositol 1,4,5-trisphosphate receptor, type 3	ITPR3	Homo sapiens
412	insulin receptor	INSR	Homo sapiens
413	H2A histone family, member X	H2AFX	Homo sapiens
414	ribosomal protein S15	RPS15	Homo sapiens
415	abl-interactor 1	ABI1	Homo sapiens
416	lactate dehydrogenase B	LDHB	Homo sapiens
417	NME/NM23 nucleoside diphosphate kinase 1	NME1	Homo sapiens
418	serine/threonine protein kinase 26	STK26	Homo sapiens
419	WAS protein family, member 2	WASF2	Homo sapiens
420	solute carrier family 16 (monocarboxylate transporter), member 1	SLC16A1	Homo sapiens
421	protein phosphatase 1, catalytic subunit, gamma isozyme	PPP1CC	Homo sapiens
422	protein kinase, cAMP-dependent, regulatory, type II, beta	PRKAR2B	Homo sapiens
423	protein tyrosine phosphatase, receptor type, f polypeptide (PTPRF), interacting protein (liprin), alpha 1	PPFIA1	Homo sapiens
424	solute carrier family 7 (cationic amino acid transporter, y+ system), member 1	SLC7A1	Homo sapiens
425	tubulin, alpha-like 3	TUBAL3	Homo sapiens
426	teneurin transmembrane protein 4	TENM4	Homo sapiens
427	OTU deubiquitinase 7A	OTUD7A	Homo sapiens
428	ubiquitin A-52 residue ribosomal protein fusion product 1	UBA52	Homo sapiens
429	breast cancer 2, early onset	BRCA2	Homo sapiens
430	neuroplastin	NPTN	Homo sapiens
431	serpin peptidase inhibitor, clade F (alpha-2 antiplasmin, pigment epithelium derived factor), member 1	SERPINF1	Homo sapiens
432	zinc finger protein 764	ZNF764	Homo sapiens
433	histone cluster 1, H2bg	HIST1H2BG	Homo sapiens
434	lethal giant larvae homolog 1 (Drosophila)	LLGL1	Homo sapiens
435	RAB34, member RAS oncogene family	RAB34	Homo sapiens
436	PHD finger protein 23	PHF23	Homo sapiens
437	BicC family RNA binding protein 1	BICC1	Homo sapiens
438	myosin XVI	MYO16	Homo sapiens
439	ras responsive element binding protein 1	RREB1	Homo sapiens
440	peroxiredoxin 6	PRDX6	Homo sapiens
441	H3 histone, family 3B (H3.3B)	H3F3B	Homo sapiens
442	calcium/calmodulin-dependent serine protein kinase (MAGUK family)	CASK	Homo sapiens
443	ribosomal protein S4, X-linked	RPS4X	Homo sapiens
444	signal transducing adaptor molecule (SH3 domain and ITAM motif) 1	STAM	Homo sapiens
445	ribosomal protein S11	RPS11	Homo sapiens
446	PTPRF interacting protein, binding protein 2 (liprin beta 2)	PPFIBP2	Homo sapiens
447	coatomer protein complex, subunit gamma 1	COPG1	Homo sapiens
448	itchy E3 ubiquitin protein ligase	ITCH	Homo sapiens
449	AHNAK nucleoprotein	AHNAK	Homo sapiens
450	histone cluster 1, H4i	HIST1H4I	Homo sapiens
451	ribosomal protein L36	RPL36	Homo sapiens
452	H3 histone, family 3A	H3F3A	Homo sapiens
453	ribophorin I	RPN1	Homo sapiens
454	protein kinase, cAMP-dependent, regulatory, type I, alpha	PRKAR1A	Homo sapiens
455	dihydropyrimidinase-like 2	DPYSL2	Homo sapiens
456	capping protein (actin filament) muscle Z-line, beta	CAPZB	Homo sapiens
457	ribosomal protein S12	RPS12	Homo sapiens
458	ELAV like RNA binding protein 1	ELAVL1	Homo sapiens
459	nucleosome assembly protein 1-like 4	NAP1L4	Homo sapiens
460	phosphatidylinositol-5-phosphate 4-kinase, type II, alpha	PIP4K2A	Homo sapiens
461	proteasome (prosome, macropain) subunit, alpha type, 4	PSMA4	Homo sapiens
462	N-acetylated alpha-linked acidic dipeptidase 2	NAALAD2	Homo sapiens
463	ribosomal protein S27	RPS27	Homo sapiens
464	capping protein (actin filament) muscle Z-line, alpha 2	CAPZA2	Homo sapiens
465	N-ethylmaleimide-sensitive factor attachment protein, gamma	NAPG	Homo sapiens
466	developmentally regulated GTP binding protein 2	DRG2	Homo sapiens
467	nucleosome assembly protein 1-like 1	NAP1L1	Homo sapiens
468	histone cluster 1, H2bn	HIST1H2BN	Homo sapiens
469	poly(rC) binding protein 1	PCBP1	Homo sapiens
470	phosphoribosyl pyrophosphate synthetase 2	PRPS2	Homo sapiens
471	ras homolog family member A	RHOA	Homo sapiens
472	ATPase, aminophospholipid transporter, class I, type 8A, member 2	ATP8A2	Homo sapiens
473	ATPase, H+ transporting, lysosomal V0 subunit a1	ATP6V0A1	Homo sapiens
474	ATP-binding cassette, sub-family E (OABP), member 1	ABCE1	Homo sapiens
475	unc-5 homolog D (C. elegans)	UNC5D	Homo sapiens
476	coatomer protein complex, subunit gamma 2	COPG2	Homo sapiens
477	leukotriene A4 hydrolase	LTA4H	Homo sapiens
478	guanine nucleotide binding protein (G protein), beta polypeptide 4	GNB4	Homo sapiens
479	fibronectin 1	FN1	Homo sapiens
480	insulin receptor-related receptor	INSRR	Homo sapiens
481	histone cluster 1, H4l	HIST1H4L	Homo sapiens
482	histone cluster 1, H2bi	HIST1H2BI	Homo sapiens
483	cyclin-dependent kinase 12	CDK12	Homo sapiens
484	synaptonemal complex protein 2	SYCP2	Homo sapiens
485	ribosomal protein L14	RPL14	Homo sapiens
486	5-aminoimidazole-4-carboxamide ribonucleotide formyltransferase/IMP cyclohydrolase	ATIC	Homo sapiens
487	syntaxin 4	STX4	Homo sapiens
488	calmodulin 2 (phosphorylase kinase, delta)	CALM2	Homo sapiens
489	seizure threshold 2 homolog (mouse)	SZT2	Homo sapiens
490	protein phosphatase 2, regulatory subunit A, alpha	PPP2R1A	Homo sapiens
491	immunoglobulin superfamily member 3-like	LOC102724844	Homo sapiens
492	EH-domain containing 4	EHD4	Homo sapiens
493	integrin, beta 3 (platelet glycoprotein IIIa, antigen CD61)	ITGB3	Homo sapiens
494	transportin 2	TNPO2	Homo sapiens
495	proteasome (prosome, macropain) 26S subunit, non-ATPase, 12	PSMD12	Homo sapiens
496	FERM domain containing 5	FRMD5	Homo sapiens
497	phosphogluconate dehydrogenase	PGD	Homo sapiens
498	insulin-like growth factor 1 receptor	IGF1R	Homo sapiens
499	fibroblast growth factor receptor 3	FGFR3	Homo sapiens
500	IQ motif containing GTPase activating protein 1	IQGAP1	Homo sapiens
501	transferrin receptor	TFRC	Homo sapiens
502	dopamine beta-hydroxylase (dopamine beta-monooxygenase)	DBH	Homo sapiens
503	proteasome (prosome, macropain) 26S subunit, ATPase, 1	PSMC1	Homo sapiens
504	chaperonin containing TCP1, subunit 6A (zeta 1)	CCT6A	Homo sapiens
505	COP9 signalosome subunit 5	COPS5	Homo sapiens
506	topoisomerase (DNA) II beta 180kDa	TOP2B	Homo sapiens
507	ribosomal protein S3	RPS3	Homo sapiens
508	adenine phosphoribosyltransferase	APRT	Homo sapiens
509	testis-specific kinase 1	TESK1	Homo sapiens
510	vacuolar protein sorting 4 homolog A (S. cerevisiae)	VPS4A	Homo sapiens
511	RAB23, member RAS oncogene family	RAB23	Homo sapiens
512	immunoglobulin superfamily, member 8	IGSF8	Homo sapiens
513	B-cell CLL/lymphoma 11A (zinc finger protein)	BCL11A	Homo sapiens
514	inositol polyphosphate-5-phosphatase, 40kDa	INPP5A	Homo sapiens
515	sorting nexin family member 27	SNX27	Homo sapiens
516	ARP1 actin-related protein 1 homolog B, centractin beta (yeast)	ACTR1B	Homo sapiens
517	desmoplakin	DSP	Homo sapiens
518	histone cluster 1, H2bk	HIST1H2BK	Homo sapiens
519	uncharacterized LOC101060400	LOC101060400	Homo sapiens
520	argininosuccinate synthase 1	ASS1	Homo sapiens
521	myosin IB	MYO1B	Homo sapiens
522	histone cluster 2, H4a	HIST2H4A	Homo sapiens
523	cullin 3	CUL3	Homo sapiens
524	ubiquitin-like modifier activating enzyme 1	UBA1	Homo sapiens
525	adhesion regulating molecule 1	ADRM1	Homo sapiens
526	hexokinase 1	HK1	Homo sapiens
527	histone cluster 3, H2bb	HIST3H2BB	Homo sapiens
528	TBC1 domain family, member 15	TBC1D15	Homo sapiens
529	WD repeat domain 1	WDR1	Homo sapiens
530	protein kinase, cAMP-dependent, catalytic, alpha	PRKACA	Homo sapiens
531	mannose-6-phosphate receptor (cation dependent)	M6PR	Homo sapiens
532	GNAS complex locus	GNAS	Homo sapiens
533	RAB6B, member RAS oncogene family	RAB6B	Homo sapiens
534	phosphofructokinase, platelet	PFKP	Homo sapiens
535	LIM and senescent cell antigen-like domains 3-like	LIMS3L	Homo sapiens
536	myosin IC	MYO1C	Homo sapiens
537	radixin	RDX	Homo sapiens
538	EPH receptor B4	EPHB4	Homo sapiens
539	kinesin family member 1B	KIF1B	Homo sapiens
540	keratin 6B, type II	KRT6B	Homo sapiens
541	protein kinase, X-linked	PRKX	Homo sapiens
542	glutamine-fructose-6-phosphate transaminase 2	GFPT2	Homo sapiens
543	family with sequence similarity 174, member B	FAM174B	Homo sapiens
544	insulin-like growth factor 2 receptor	IGF2R	Homo sapiens
545	Ran GTPase activating protein 1	RANGAP1	Homo sapiens
546	heat shock 70kDa protein 5 (glucose-regulated protein, 78kDa)	HSPA5	Homo sapiens
547	heterogeneous nuclear ribonucleoprotein K	HNRNPK	Homo sapiens
548	RNA terminal phosphate cyclase-like 1	RCL1	Homo sapiens
549	collapsin response mediator protein 1	CRMP1	Homo sapiens
550	tubulin, alpha 3e	TUBA3E	Homo sapiens
551	phosphoribosylglycinamide formyltransferase, phosphoribosylglycinamide synthetase, phosphoribosylaminoimidazole synthetase	GART	Homo sapiens
552	ankyrin repeat domain 23	ANKRD23	Homo sapiens
553	ribosomal protein L34	RPL34	Homo sapiens
554	hemicentin 1	HMCN1	Homo sapiens
555	heat shock 70kDa protein 4-like	HSPA4L	Homo sapiens
556	ribosomal protein S18	RPS18	Homo sapiens
557	dihydrolipoamide S-acetyltransferase	DLAT	Homo sapiens
558	poly(A) binding protein, cytoplasmic 4 (inducible form)	PABPC4	Homo sapiens
559	pre-mRNA processing factor 8	PRPF8	Homo sapiens
560	serine/threonine kinase 25	STK25	Homo sapiens
561	proteasome (prosome, macropain) subunit, alpha type, 3	PSMA3	Homo sapiens
562	histone cluster 1, H2bj	HIST1H2BJ	Homo sapiens
563	keratin 13, type I	KRT13	Homo sapiens
564	copine I	CPNE1	Homo sapiens
565	solute carrier family 25 (mitochondrial carrier; adenine nucleotide translocator), member 6	SLC25A6	Homo sapiens
566	TRAF2 and NCK interacting kinase	TNIK	Homo sapiens
567	cAMP responsive element binding protein 5	CREB5	Homo sapiens
568	TAO kinase 1	TAOK1	Homo sapiens
569	interferon stimulated exonuclease gene 20kDa-like 2	ISG20L2	Homo sapiens
570	chromosome 12 open reading frame 10	C12orf10	Homo sapiens
571	neuropilin 1	NRP1	Homo sapiens
572	SWI/SNF related, matrix associated, actin dependent regulator of chromatin, subfamily c, member 2	SMARCC2	Homo sapiens
573	guanine nucleotide binding protein (G protein), alpha activating activity polypeptide, olfactory type	GNAL	Homo sapiens
574	lactate dehydrogenase A	LDHA	Homo sapiens
575	RAP1B, member of RAS oncogene family	RAP1B	Homo sapiens
576	RNA 2',3'-cyclic phosphate and 5'-OH ligase	RTCB	Homo sapiens
577	ATPase, Ca++ transporting, plasma membrane 3	ATP2B3	Homo sapiens
578	septin 11	SEPT11	Homo sapiens
579	insulin-degrading enzyme	IDE	Homo sapiens
580	DEAD (Asp-Glu-Ala-Asp) box helicase 17	DDX17	Homo sapiens
581	guanine nucleotide binding protein (G protein) alpha 12	GNA12	Homo sapiens
582	proteasome (prosome, macropain) 26S subunit, non-ATPase, 7	PSMD7	Homo sapiens
583	dynamin 1	DNM1	Homo sapiens
584	axin interactor, dorsalization associated	AIDA	Homo sapiens
585	G protein-coupled receptor 176	GPR176	Homo sapiens
586	kinesin family member 17	KIF17	Homo sapiens
587	guanine nucleotide binding protein (G protein), alpha 11 (Gq class)	GNA11	Homo sapiens
588	TROVE domain family, member 2	TROVE2	Homo sapiens
589	DnaJ (Hsp40) homolog, subfamily A, member 1	DNAJA1	Homo sapiens
590	RAB4A, member RAS oncogene family	RAB4A	Homo sapiens
591	myosin, heavy chain 10, non-muscle	MYH10	Homo sapiens
592	guanine nucleotide binding protein (G protein), alpha activating activity polypeptide O	GNAO1	Homo sapiens
593	insulin receptor substrate 2	IRS2	Homo sapiens
594	dendrin	DDN	Homo sapiens
595	protein tyrosine kinase 7 (inactive)	PTK7	Homo sapiens
596	actin, beta	ACTB	Homo sapiens
597	histone cluster 2, H2aa4	HIST2H2AA4	Homo sapiens
598	filamin C, gamma	FLNC	Homo sapiens
599	kinase D-interacting substrate, 220kDa	KIDINS220	Homo sapiens
600	septin 2	SEPT2	Homo sapiens
601	solute carrier family 9, subfamily C (Na+-transporting carboxylic acid decarboxylase), member 1	SLC9C1	Homo sapiens
602	sorcin	SRI	Homo sapiens
603	ARPC4-TTLL3 readthrough	ARPC4-TTLL3	Homo sapiens
604	EH-domain containing 1	EHD1	Homo sapiens
605	histone cluster 1, H2bc	HIST1H2BC	Homo sapiens
606	forkhead box F1	FOXF1	Homo sapiens
607	milk fat globule-EGF factor 8 protein	MFGE8	Homo sapiens
608	ribosomal protein L12	RPL12	Homo sapiens
609	phosphoglycerate kinase 1	PGK1	Homo sapiens
610	spectrin, beta, erythrocytic	SPTB	Homo sapiens
611	myosin, heavy chain 14, non-muscle	MYH14	Homo sapiens
612	H2A histone family, member Z	H2AFZ	Homo sapiens
613	neuroblastoma RAS viral (v-ras) oncogene homolog	NRAS	Homo sapiens
614	tubulin, alpha 1b	TUBA1B	Homo sapiens
615	keratin 17, type I	KRT17	Homo sapiens
616	ATP-binding cassette, sub-family B (MDR/TAP), member 11	ABCB11	Homo sapiens
617	Wiskott-Aldrich syndrome-like	WASL	Homo sapiens
618	leptin receptor overlapping transcript-like 1	LEPROTL1	Homo sapiens
619	RuvB-like AAA ATPase 1	RUVBL1	Homo sapiens
620	synaptotagmin-like 5	SYTL5	Homo sapiens
621	fatty acid synthase	FASN	Homo sapiens
622	SNF8, ESCRT-II complex subunit	SNF8	Homo sapiens
623	histone cluster 1, H3h	HIST1H3H	Homo sapiens
624	suprabasin	SBSN	Homo sapiens
625	phenylalanyl-tRNA synthetase, beta subunit	FARSB	Homo sapiens
626	septin 8	SEPT8	Homo sapiens
627	guanine nucleotide binding protein (G protein), alpha z polypeptide	GNAZ	Homo sapiens
628	guanine nucleotide binding protein (G protein), alpha inhibiting activity polypeptide 1	GNAI1	Homo sapiens
629	protein kinase, DNA-activated, catalytic polypeptide	PRKDC	Homo sapiens
630	c-src tyrosine kinase	CSK	Homo sapiens
631	phosphatidylinositol-5-phosphate 4-kinase, type II, gamma	PIP4K2C	Homo sapiens
632	fermitin family member 2	FERMT2	Homo sapiens
633	basic leucine zipper and W2 domains 1	BZW1	Homo sapiens
634	coactosin-like F-actin binding protein 1	COTL1	Homo sapiens
635	RAB8A, member RAS oncogene family	RAB8A	Homo sapiens
636	solute carrier family 2 (facilitated glucose transporter), member 3	SLC2A3	Homo sapiens
637	annexin A7	ANXA7	Homo sapiens
638	sperm antigen with calponin homology and coiled-coil domains 1-like	SPECC1L	Homo sapiens
639	thyroid hormone receptor interactor 12	TRIP12	Homo sapiens
640	heparan sulfate proteoglycan 2	HSPG2	Homo sapiens
641	ryanodine receptor 2 (cardiac)	RYR2	Homo sapiens
642	Ras homolog enriched in brain	RHEB	Homo sapiens
643	guanine nucleotide binding protein (G protein), alpha 13	GNA13	Homo sapiens
644	docking protein 7	DOK7	Homo sapiens
645	pyruvate kinase, muscle	PKM	Homo sapiens
646	vacuolar protein sorting 37 homolog B (S. cerevisiae)	VPS37B	Homo sapiens
647	calcyclin binding protein	CACYBP	Homo sapiens
648	tumor necrosis factor, alpha-induced protein 2	TNFAIP2	Homo sapiens
649	ribosomal protein S27-like	RPS27L	Homo sapiens
650	integrin, alpha 2 (CD49B, alpha 2 subunit of VLA-2 receptor)	ITGA2	Homo sapiens
651	eukaryotic translation elongation factor 1 beta 2	EEF1B2	Homo sapiens
652	heat shock 70kDa protein 4	HSPA4	Homo sapiens
653	ATP citrate lyase	ACLY	Homo sapiens
654	ubiquitin specific peptidase 14 (tRNA-guanine transglycosylase)	USP14	Homo sapiens
655	major histocompatibility complex, class I, E	HLA-E	Homo sapiens
656	FYN proto-oncogene, Src family tyrosine kinase	FYN	Homo sapiens
657	H2A histone family, member V	H2AFV	Homo sapiens
658	peptidylprolyl cis/trans isomerase, NIMA-interacting 1	PIN1	Homo sapiens
659	solute carrier family 6 (neurotransmitter transporter), member 8	SLC6A8	Homo sapiens
660	POTE ankyrin domain family, member J	POTEJ	Homo sapiens
661	H2A histone family, member Y	H2AFY	Homo sapiens
662	histone cluster 1, H2bf	HIST1H2BF	Homo sapiens
663	FERM, RhoGEF (ARHGEF) and pleckstrin domain protein 1 (chondrocyte-derived)	FARP1	Homo sapiens
664	exportin, tRNA	XPOT	Homo sapiens
665	kinesin family member 5C	KIF5C	Homo sapiens
666	retrotransposon-like 1	RTL1	Homo sapiens
667	synaptosomal-associated protein, 23kDa	SNAP23	Homo sapiens
668	enolase 2 (gamma, neuronal)	ENO2	Homo sapiens
669	topoisomerase (DNA) I	TOP1	Homo sapiens
670	optic atrophy 3 (autosomal recessive, with chorea and spastic paraplegia)	OPA3	Homo sapiens
671	cyclin-dependent kinase 3	CDK3	Homo sapiens
672	proteasome (prosome, macropain) 26S subunit, non-ATPase, 6	PSMD6	Homo sapiens
673	leucine rich repeat and Ig domain containing 1	LINGO1	Homo sapiens
674	proteasome (prosome, macropain) 26S subunit, non-ATPase, 2	PSMD2	Homo sapiens
675	adaptor-related protein complex 1, beta 1 subunit	AP1B1	Homo sapiens
676	proliferating cell nuclear antigen	PCNA	Homo sapiens
677	actinin, alpha 2	ACTN2	Homo sapiens
678	DIP2 disco-interacting protein 2 homolog C (Drosophila)	DIP2C	Homo sapiens
679	FGR proto-oncogene, Src family tyrosine kinase	FGR	Homo sapiens
680	keratin 19, type I	KRT19	Homo sapiens
681	synuclein, beta	SNCB	Homo sapiens
682	histone cluster 1, H3d	HIST1H3D	Homo sapiens
683	adaptor-related protein complex 2, beta 1 subunit	AP2B1	Homo sapiens
684	moesin	MSN	Homo sapiens
685	tubulin, beta 4B class IVb	TUBB4B	Homo sapiens
686	aldo-keto reductase family 1, member B1 (aldose reductase)	AKR1B1	Homo sapiens
687	eukaryotic translation initiation factor 4E	EIF4E	Homo sapiens
688	retinoblastoma binding protein 6	RBBP6	Homo sapiens
689	Bardet-Biedl syndrome 4	BBS4	Homo sapiens
690	GCN1 general control of amino-acid synthesis 1-like 1 (yeast)	GCN1L1	Homo sapiens
691	chaperonin containing TCP1, subunit 2 (beta)	CCT2	Homo sapiens
692	activating signal cointegrator 1 complex subunit 3	ASCC3	Homo sapiens
693	acyl-CoA synthetase long-chain family member 3	ACSL3	Homo sapiens
694	eukaryotic translation initiation factor 3, subunit B	EIF3B	Homo sapiens
695	ATP-binding cassette, sub-family B (MDR/TAP), member 1	ABCB1	Homo sapiens
696	scavenger receptor class B, member 2	SCARB2	Homo sapiens
697	MARCKS-like 1	MARCKSL1	Homo sapiens
698	kinesin family member 5A	KIF5A	Homo sapiens
699	phosphoribosyl pyrophosphate synthetase-associated protein 1	PRPSAP1	Homo sapiens
700	ribosomal protein S25	RPS25	Homo sapiens
701	heterogeneous nuclear ribonucleoprotein D (AU-rich element RNA binding protein 1, 37kDa)	HNRNPD	Homo sapiens
702	ribosomal protein L28	RPL28	Homo sapiens
703	chaperonin containing TCP1, subunit 3 (gamma)	CCT3	Homo sapiens
704	septin 5	SEPT5	Homo sapiens
705	myosin, heavy chain 9, non-muscle	MYH9	Homo sapiens
706	charged multivesicular body protein 6	CHMP6	Homo sapiens
707	katanin p60 subunit A-like 2	KATNAL2	Homo sapiens
708	protein phosphatase 2, regulatory subunit B, alpha	PPP2R2A	Homo sapiens
709	cyclin-dependent kinase 13	CDK13	Homo sapiens
710	CWC25 spliceosome-associated protein homolog (S. cerevisiae)	CWC25	Homo sapiens
711	ribosomal protein S5	RPS5	Homo sapiens
712	processing of precursor 1, ribonuclease P/MRP subunit (S. cerevisiae)	POP1	Homo sapiens
713	solute carrier family 2 (facilitated glucose transporter), member 1	SLC2A1	Homo sapiens
714	fibroblast growth factor receptor 2	FGFR2	Homo sapiens
715	heat shock protein 90kDa alpha (cytosolic), class A member 1	HSP90AA1	Homo sapiens
716	tyrosine 3-monooxygenase/tryptophan 5-monooxygenase activation protein, epsilon	YWHAE	Homo sapiens
717	solute carrier family 25 (mitochondrial carrier; adenine nucleotide translocator), member 31	SLC25A31	Homo sapiens
718	lectin, galactoside-binding, soluble, 1	LGALS1	Homo sapiens
719	ATP-binding cassette, sub-family F (GCN20), member 2	ABCF2	Homo sapiens
720	heat shock 60kDa protein 1 (chaperonin)	HSPD1	Homo sapiens
721	karyopherin (importin) beta 1	KPNB1	Homo sapiens
722	high mobility group box 1	HMGB1	Homo sapiens
723	CAP, adenylate cyclase-associated protein 1 (yeast)	CAP1	Homo sapiens
724	phosphoglycerate dehydrogenase	PHGDH	Homo sapiens
725	eukaryotic translation initiation factor 5A2	EIF5A2	Homo sapiens
726	proteasome (prosome, macropain) 26S subunit, non-ATPase, 14	PSMD14	Homo sapiens
727	aldo-keto reductase family 1, member B10 (aldose reductase)	AKR1B10	Homo sapiens
728	spectrin, alpha, non-erythrocytic 1	SPTAN1	Homo sapiens
729	stratifin	SFN	Homo sapiens
730	CDC42 binding protein kinase alpha (DMPK-like)	CDC42BPA	Homo sapiens
731	keratin 5, type II	KRT5	Homo sapiens
732	RAB1A, member RAS oncogene family	RAB1A	Homo sapiens
733	eukaryotic translation initiation factor 4H	EIF4H	Homo sapiens
734	synaptotagmin binding, cytoplasmic RNA interacting protein	SYNCRIP	Homo sapiens
735	developmentally regulated GTP binding protein 1	DRG1	Homo sapiens
736	CD81 molecule	CD81	Homo sapiens
737	ankyrin repeat and sterile alpha motif domain containing 1A	ANKS1A	Homo sapiens
738	importin 5	IPO5	Homo sapiens
739	ribosomal protein S4, Y-linked 2	RPS4Y2	Homo sapiens
740	phosphatidylinositol 4-kinase, catalytic, alpha	PI4KA	Homo sapiens
741	integrin, alpha V	ITGAV	Homo sapiens
742	protein phosphatase 1, catalytic subunit, beta isozyme	PPP1CB	Homo sapiens
743	prolyl endopeptidase	PREP	Homo sapiens
744	histone H2B type F-S-like	LOC102724334	Homo sapiens
745	guanine nucleotide binding protein (G protein), gamma 2	GNG2	Homo sapiens
746	golgi glycoprotein 1	GLG1	Homo sapiens
747	ribosomal protein L30	RPL30	Homo sapiens
748	dedicator of cytokinesis 2	DOCK2	Homo sapiens
749	DnaJ (Hsp40) homolog, subfamily C, member 7	DNAJC7	Homo sapiens
750	histone cluster 1, H2ad	HIST1H2AD	Homo sapiens
751	ribosomal protein L3	RPL3	Homo sapiens
752	eukaryotic translation initiation factor 5A-like 1	EIF5AL1	Homo sapiens
753	eukaryotic translation elongation factor 2	EEF2	Homo sapiens
754	vacuolar protein sorting 35 homolog (S. cerevisiae)	VPS35	Homo sapiens
755	ATPase, Na+/K+ transporting, alpha 1 polypeptide	ATP1A1	Homo sapiens
756	MDN1, midasin homolog (yeast)	MDN1	Homo sapiens
757	bromodomain containing 4	BRD4	Homo sapiens
758	RAB13, member RAS oncogene family	RAB13	Homo sapiens
759	protein kinase, AMP-activated, beta 2 non-catalytic subunit	PRKAB2	Homo sapiens
760	proline-rich transmembrane protein 3	PRRT3	Homo sapiens
761	actinin, alpha 1	ACTN1	Homo sapiens
762	ribosomal protein L8	RPL8	Homo sapiens
763	syntaxin binding protein 3	STXBP3	Homo sapiens
764	anoctamin 6	ANO6	Homo sapiens
765	ADP-ribosylation factor GTPase activating protein 3	ARFGAP3	Homo sapiens
766	keratin 25, type I	KRT25	Homo sapiens
767	protein phosphatase 2, regulatory subunit A, beta	PPP2R1B	Homo sapiens
768	RAB5C, member RAS oncogene family	RAB5C	Homo sapiens
769	LIM and senescent cell antigen-like domains 1	LIMS1	Homo sapiens
770	Kirsten rat sarcoma viral oncogene homolog	KRAS	Homo sapiens
771	teashirt zinc finger homeobox 1	TSHZ1	Homo sapiens
772	flotillin 1	FLOT1	Homo sapiens
773	N(alpha)-acetyltransferase 16, NatA auxiliary subunit	NAA16	Homo sapiens
774	bridging integrator 2	BIN2	Homo sapiens
775	septin 6	SEPT6	Homo sapiens
776	block of proliferation 1	BOP1	Homo sapiens
777	uncharacterized LOC100996720	LOC100996720	Homo sapiens
778	family with sequence similarity 186, member A	FAM186A	Homo sapiens
779	tubulin, alpha 4a	TUBA4A	Homo sapiens
780	asparaginyl-tRNA synthetase	NARS	Homo sapiens
781	tumor susceptibility 101	TSG101	Homo sapiens
782	clathrin, heavy chain (Hc)	CLTC	Homo sapiens
783	DEAD (Asp-Glu-Ala-Asp) box helicase 3, X-linked	DDX3X	Homo sapiens
784	GDP dissociation inhibitor 1	GDI1	Homo sapiens
785	CaM kinase-like vesicle-associated	CAMKV	Homo sapiens
786	histone cluster 2, H2be	HIST2H2BE	Homo sapiens
787	plexin A2	PLXNA2	Homo sapiens
788	fibronectin type III domain containing 1	FNDC1	Homo sapiens
789	syntaxin 12	STX12	Homo sapiens
790	histone cluster 1, H2aa	HIST1H2AA	Homo sapiens
791	heat shock 70kDa protein 12A	HSPA12A	Homo sapiens
792	protein phosphatase 2, regulatory subunit B', gamma	PPP2R5C	Homo sapiens
793	titin	TTN	Homo sapiens
794	phosphorylase, glycogen, muscle	PYGM	Homo sapiens
795	H1 histone family, member X	H1FX	Homo sapiens
796	ribosomal protein S16	RPS16	Homo sapiens
797	plexin A4	PLXNA4	Homo sapiens
798	protein phosphatase 2, catalytic subunit, beta isozyme	PPP2CB	Homo sapiens
799	creatine kinase, brain	CKB	Homo sapiens
800	eukaryotic translation initiation factor 5A	EIF5A	Homo sapiens
801	ribosomal protein S26	RPS26	Homo sapiens
802	ATPase, H+ transporting, lysosomal 38kDa, V0 subunit d1	ATP6V0D1	Homo sapiens
803	adaptor-related protein complex 5, mu 1 subunit	AP5M1	Homo sapiens
804	eukaryotic translation initiation factor 2, subunit 1 alpha, 35kDa	EIF2S1	Homo sapiens
805	tubulin, beta class I	TUBB	Homo sapiens
806	importin 9	IPO9	Homo sapiens
807	eukaryotic translation initiation factor 2, subunit 3 gamma, 52kDa	EIF2S3	Homo sapiens
808	neurotrophic tyrosine kinase, receptor, type 2	NTRK2	Homo sapiens
809	lysyl-tRNA synthetase	KARS	Homo sapiens
810	proteasome (prosome, macropain) subunit, alpha type, 7	PSMA7	Homo sapiens
811	UPF1 regulator of nonsense transcripts homolog (yeast)	UPF1	Homo sapiens
812	eukaryotic translation elongation factor 1 delta (guanine nucleotide exchange protein)	EEF1D	Homo sapiens
813	programmed cell death 6 interacting protein	PDCD6IP	Homo sapiens
814	EPH receptor B1	EPHB1	Homo sapiens
815	actin related protein 2/3 complex, subunit 4, 20kDa	ARPC4	Homo sapiens
816	cofilin 2 (muscle)	CFL2	Homo sapiens
817	insulin receptor substrate 4	IRS4	Homo sapiens
818	tubulin, alpha 3c	TUBA3C	Homo sapiens
819	DIP2 disco-interacting protein 2 homolog A (Drosophila)	DIP2A	Homo sapiens
820	ras homolog family member B	RHOB	Homo sapiens
821	ras-related C3 botulinum toxin substrate 3 (rho family, small GTP binding protein Rac3)	RAC3	Homo sapiens
822	elongation factor Tu GTP binding domain containing 2	EFTUD2	Homo sapiens
823	late endosomal/lysosomal adaptor, MAPK and MTOR activator 1	LAMTOR1	Homo sapiens
824	ankyrin repeat and FYVE domain containing 1	ANKFY1	Homo sapiens
825	histone cluster 1, H3a	HIST1H3A	Homo sapiens
826	protein kinase, AMP-activated, gamma 1 non-catalytic subunit	PRKAG1	Homo sapiens
827	ATP synthase, H+ transporting, mitochondrial F1 complex, alpha subunit 1, cardiac muscle	ATP5A1	Homo sapiens
828	guanine nucleotide binding protein (G protein), q polypeptide	GNAQ	Homo sapiens
829	fibrillarin	FBL	Homo sapiens
830	microtubule-associated protein 1B	MAP1B	Homo sapiens
831	POTE ankyrin domain family, member I	POTEI	Homo sapiens
832	tubulin tyrosine ligase-like family member 12	TTLL12	Homo sapiens
833	YES proto-oncogene 1, Src family tyrosine kinase	YES1	Homo sapiens
834	tubulin, beta 3 class III	TUBB3	Homo sapiens
835	ciliary rootlet coiled-coil, rootletin family member 2	CROCC2	Homo sapiens
836	glypican 6	GPC6	Homo sapiens
837	MAP-kinase activating death domain	MADD	Homo sapiens
838	solute carrier family 1 (glutamate/neutral amino acid transporter), member 4	SLC1A4	Homo sapiens
839	proteasome (prosome, macropain) 26S subunit, non-ATPase, 1	PSMD1	Homo sapiens
840	myosin, light chain 6B, alkali, smooth muscle and non-muscle	MYL6B	Homo sapiens
841	histone cluster 1, H2ac	HIST1H2AC	Homo sapiens
842	histone cluster 1, H2ag	HIST1H2AG	Homo sapiens
843	POTE ankyrin domain family, member E	POTEE	Homo sapiens
844	ribosomal protein S15a	RPS15A	Homo sapiens
845	solute carrier family 2 (facilitated glucose transporter), member 14	SLC2A14	Homo sapiens
846	glycyl-tRNA synthetase	GARS	Homo sapiens
847	protein phosphatase 2, regulatory subunit B', epsilon isoform	PPP2R5E	Homo sapiens
848	janus kinase and microtubule interacting protein 1	JAKMIP1	Homo sapiens
849	RAS p21 protein activator 3	RASA3	Homo sapiens
850	IMP (inosine 5'-monophosphate) dehydrogenase 2	IMPDH2	Homo sapiens
851	RAP1A, member of RAS oncogene family	RAP1A	Homo sapiens
852	actin, alpha, cardiac muscle 1	ACTC1	Homo sapiens
853	Ras-related GTP binding C	RRAGC	Homo sapiens
854	purine-rich element binding protein A	PURA	Homo sapiens
855	proteasome (prosome, macropain) 26S subunit, ATPase, 6	PSMC6	Homo sapiens
856	ATPase, H+ transporting, lysosomal 31kDa, V1 subunit E1	ATP6V1E1	Homo sapiens
857	Ras-related GTP binding B	RRAGB	Homo sapiens
858	charged multivesicular body protein 1A	CHMP1A	Homo sapiens
859	keratin 77, type II	KRT77	Homo sapiens
860	iron-sulfur cluster assembly enzyme	ISCU	Homo sapiens
861	prohibitin	PHB	Homo sapiens
862	DEAD (Asp-Glu-Ala-Asp) box helicase 5	DDX5	Homo sapiens
863	ubiquitin C	UBC	Homo sapiens
864	DEAD (Asp-Glu-Ala-Asp) box helicase 1	DDX1	Homo sapiens
865	actin, gamma 2, smooth muscle, enteric	ACTG2	Homo sapiens
866	heat shock 70kDa protein 8	HSPA8	Homo sapiens
867	Janus kinase 1	JAK1	Homo sapiens
868	leucine-zipper-like transcription regulator 1	LZTR1	Homo sapiens
869	adenosylhomocysteinase-like 1	AHCYL1	Homo sapiens
870	glutaminyl-tRNA synthetase	QARS	Homo sapiens
871	small nuclear ribonucleoprotein D3 polypeptide 18kDa	SNRPD3	Homo sapiens
872	ribosomal protein S24	RPS24	Homo sapiens
873	ATP-binding cassette, sub-family C (CFTR/MRP), member 1	ABCC1	Homo sapiens
874	fibroblast growth factor receptor 4	FGFR4	Homo sapiens
875	ADP-ribosylation factor-like 2	ARL2	Homo sapiens
876	glutamine--fructose-6-phosphate transaminase 1	GFPT1	Homo sapiens
877	eukaryotic translation elongation factor 1 gamma	EEF1G	Homo sapiens
878	synaptotagmin V	SYT5	Homo sapiens
879	adenosylhomocysteinase	AHCY	Homo sapiens
880	thioredoxin-like 1	TXNL1	Homo sapiens
881	junctophilin 3	JPH3	Homo sapiens
882	ubiquitin carboxyl-terminal esterase L3 (ubiquitin thiolesterase)	UCHL3	Homo sapiens
883	spectrin, beta, non-erythrocytic 5	SPTBN5	Homo sapiens
884	RAS p21 protein activator 2	RASA2	Homo sapiens
885	actin, alpha 2, smooth muscle, aorta	ACTA2	Homo sapiens
886	eukaryotic translation initiation factor 4A1	EIF4A1	Homo sapiens
887	discs, large homolog 2 (Drosophila)	DLG2	Homo sapiens
888	ras homolog family member C	RHOC	Homo sapiens
889	heterogeneous nuclear ribonucleoprotein M	HNRNPM	Homo sapiens
890	cytochrome b5 reductase 3	CYB5R3	Homo sapiens
891	spermidine synthase	SRM	Homo sapiens
892	guanine nucleotide binding protein, alpha transducing 3	GNAT3	Homo sapiens
893	calnexin	CANX	Homo sapiens
894	gap junction protein, gamma 1, 45kDa	GJC1	Homo sapiens
895	poly(rC) binding protein 2	PCBP2	Homo sapiens
896	histone cluster 1, H4c	HIST1H4C	Homo sapiens
897	ubiquitin specific peptidase 5 (isopeptidase T)	USP5	Homo sapiens
898	suppression of tumorigenicity 13 (colon carcinoma) (Hsp70 interacting protein)	ST13	Homo sapiens
899	ubiquitin-like modifier activating enzyme 2	UBA2	Homo sapiens
900	laminin, alpha 5	LAMA5	Homo sapiens
901	adaptor-related protein complex 2, mu 1 subunit	AP2M1	Homo sapiens
902	myosin XVIIIA	MYO18A	Homo sapiens
903	phospholipid scramblase 3	PLSCR3	Homo sapiens
904	ribosomal protein S2	RPS2	Homo sapiens
905	histone cluster 1, H3j	HIST1H3J	Homo sapiens
906	protein kinase, AMP-activated, alpha 1 catalytic subunit	PRKAA1	Homo sapiens
907	histone cluster 2, H3c	HIST2H3C	Homo sapiens
908	heat shock 70kDa protein 1-like	HSPA1L	Homo sapiens
909	glial fibrillary acidic protein	GFAP	Homo sapiens
910	guanine nucleotide binding protein (G protein), alpha inhibiting activity polypeptide 3	GNAI3	Homo sapiens
911	isoleucyl-tRNA synthetase	IARS	Homo sapiens
912	histone cluster 1, H4k	HIST1H4K	Homo sapiens
913	histone cluster 1, H2ai	HIST1H2AI	Homo sapiens
914	glyceraldehyde-3-phosphate dehydrogenase, spermatogenic	GAPDHS	Homo sapiens
915	trafficking protein particle complex 3	TRAPPC3	Homo sapiens
916	plectin	PLEC	Homo sapiens
917	tyrosine 3-monooxygenase/tryptophan 5-monooxygenase activation protein, gamma	YWHAG	Homo sapiens
918	coatomer protein complex, subunit beta 2 (beta prime)	COPB2	Homo sapiens
919	protocadherin 1	PCDH1	Homo sapiens
920	transmembrane protein 2	TMEM2	Homo sapiens
921	acyl-CoA thioesterase 7	ACOT7	Homo sapiens
922	ATPase, H+/K+ exchanging, alpha polypeptide	ATP4A	Homo sapiens
923	ARP2 actin-related protein 2 homolog (yeast)	ACTR2	Homo sapiens
924	heat shock 27kDa protein 1	HSPB1	Homo sapiens
925	stathmin 1	STMN1	Homo sapiens
926	dynein, axonemal, heavy chain 17	DNAH17	Homo sapiens
927	prostaglandin F2 receptor inhibitor	PTGFRN	Homo sapiens
928	elastin microfibril interfacer 1	EMILIN1	Homo sapiens
929	DEAD (Asp-Glu-Ala-Asp) box polypeptide 39B	DDX39B	Homo sapiens
930	TAF10 RNA polymerase II, TATA box binding protein (TBP)-associated factor, 30kDa	TAF10	Homo sapiens
931	flightless I homolog (Drosophila)	FLII	Homo sapiens
932	keratin 8, type II	KRT8	Homo sapiens
933	phospholipase C, beta 4	PLCB4	Homo sapiens
934	DnaJ (Hsp40) homolog, subfamily A, member 2	DNAJA2	Homo sapiens
935	mitogen-activated protein kinase 8 interacting protein 1	MAPK8IP1	Homo sapiens
936	chloride intracellular channel 1	CLIC1	Homo sapiens
937	histone cluster 1, H4a	HIST1H4A	Homo sapiens
938	keratin 12, type I	KRT12	Homo sapiens
939	ribosomal protein S14	RPS14	Homo sapiens
940	splicing factor 3b, subunit 3, 130kDa	SF3B3	Homo sapiens
941	keratin 2, type II	KRT2	Homo sapiens
942	histone cluster 1, H2bb	HIST1H2BB	Homo sapiens
943	fascin actin-bundling protein 1	FSCN1	Homo sapiens
944	cullin-associated and neddylation-dissociated 1	CAND1	Homo sapiens
945	staufen double-stranded RNA binding protein 1	STAU1	Homo sapiens
946	UDP-glucose pyrophosphorylase 2	UGP2	Homo sapiens
947	euchromatic histone-lysine N-methyltransferase 2	EHMT2	Homo sapiens
948	coatomer protein complex, subunit alpha	COPA	Homo sapiens
949	keratin 9, type I	KRT9	Homo sapiens
950	exocyst complex component 2	EXOC2	Homo sapiens
951	dihydropyrimidinase-like 3	DPYSL3	Homo sapiens
952	dynactin 1	DCTN1	Homo sapiens
953	sterile alpha motif domain containing 4A	SAMD4A	Homo sapiens
954	jumonji domain containing 1C	JMJD1C	Homo sapiens
955	histone cluster 1, H1t	HIST1H1T	Homo sapiens
956	ribosomal protein L15	RPL15	Homo sapiens
957	ribosomal protein L10a	RPL10A	Homo sapiens
958	heterogeneous nuclear ribonucleoprotein A2/B1	HNRNPA2B1	Homo sapiens
959	Ras-related GTP binding A	RRAGA	Homo sapiens
960	Y box binding protein 2	YBX2	Homo sapiens
961	major histocompatibility complex, class I, B	HLA-B	Homo sapiens
962	FK506 binding protein 4, 59kDa	FKBP4	Homo sapiens
963	N-ethylmaleimide-sensitive factor	NSF	Homo sapiens
964	histone cluster 3, H2a	HIST3H2A	Homo sapiens
965	histone cluster 1, H2bl	HIST1H2BL	Homo sapiens
966	charged multivesicular body protein 3	CHMP3	Homo sapiens
967	phospholipase C, delta 3	PLCD3	Homo sapiens
968	actinin, alpha 4	ACTN4	Homo sapiens
969	copine III	CPNE3	Homo sapiens
970	stomatin	STOM	Homo sapiens
971	solute carrier family 3 (amino acid transporter heavy chain), member 2	SLC3A2	Homo sapiens
972	importin 7	IPO7	Homo sapiens
973	Obg-like ATPase 1	OLA1	Homo sapiens
974	histone cluster 1, H1e	HIST1H1E	Homo sapiens
975	actin related protein 2/3 complex, subunit 2, 34kDa	ARPC2	Homo sapiens
976	enolase 1, (alpha)	ENO1	Homo sapiens
977	Y box binding protein 1	YBX1	Homo sapiens
978	tubulin, beta 2A class IIa	TUBB2A	Homo sapiens
979	adaptor-related protein complex 1, mu 1 subunit	AP1M1	Homo sapiens
980	heat shock 70kDa protein 1B	HSPA1B	Homo sapiens
981	pantothenate kinase 4	PANK4	Homo sapiens
982	dynein, cytoplasmic 1, heavy chain 1	DYNC1H1	Homo sapiens
983	tubulin, alpha 1c	TUBA1C	Homo sapiens
984	frizzled class receptor 6	FZD6	Homo sapiens
985	minichromosome maintenance complex component 7	MCM7	Homo sapiens
986	transcription elongation factor B (SIII), polypeptide 2 (18kDa, elongin B)	TCEB2	Homo sapiens
987	keratin 1, type II	KRT1	Homo sapiens
988	guanine nucleotide binding protein (G protein), alpha 14	GNA14	Homo sapiens
989	retinol binding protein 1, cellular	RBP1	Homo sapiens
990	N-acetylneuraminic acid synthase	NANS	Homo sapiens
991	pantothenate kinase 2	PANK2	Homo sapiens
992	COP9 signalosome subunit 4	COPS4	Homo sapiens
993	protein tyrosine phosphatase, receptor type, f polypeptide (PTPRF), interacting protein (liprin), alpha 2	PPFIA2	Homo sapiens
994	syntaxin 1A (brain)	STX1A	Homo sapiens
995	increased sodium tolerance 1 homolog (yeast)	IST1	Homo sapiens
996	nischarin	NISCH	Homo sapiens
997	heterogeneous nuclear ribonucleoprotein C-like 4	HNRNPCL4	Homo sapiens
998	DNA (cytosine-5-)-methyltransferase 3 alpha	DNMT3A	Homo sapiens
999	histone cluster 1, H2ak	HIST1H2AK	Homo sapiens
1000	eukaryotic translation initiation factor 3, subunit E	EIF3E	Homo sapiens
1001	kinesin family member 26A	KIF26A	Homo sapiens
1002	proteasome (prosome, macropain) 26S subunit, non-ATPase, 3	PSMD3	Homo sapiens
1003	syntaxin 1B	STX1B	Homo sapiens
1004	protein kinase C and casein kinase substrate in neurons 3	PACSIN3	Homo sapiens
1005	keratin 27, type I	KRT27	Homo sapiens
1006	RAP2A, member of RAS oncogene family	RAP2A	Homo sapiens
1007	platelet-activating factor acetylhydrolase 1b, catalytic subunit 3 (29kDa)	PAFAH1B3	Homo sapiens
1008	tubulin, beta 6 class V	TUBB6	Homo sapiens
1009	phosphofructokinase, muscle	PFKM	Homo sapiens
1010	stromal antigen 3	STAG3	Homo sapiens
1011	eukaryotic translation elongation factor 1 alpha 1	EEF1A1	Homo sapiens
1012	TSPY-like 4	TSPYL4	Homo sapiens
1013	ARP1 actin-related protein 1 homolog A, centractin alpha (yeast)	ACTR1A	Homo sapiens
1014	ADP-ribosylation factor 3	ARF3	Homo sapiens
1015	methionyl-tRNA synthetase	MARS	Homo sapiens
1016	citrate synthase	CS	Homo sapiens
1017	serine/threonine kinase 24	STK24	Homo sapiens
1018	tripartite motif containing 28	TRIM28	Homo sapiens
1019	ribosomal protein L13	RPL13	Homo sapiens
1020	ezrin	EZR	Homo sapiens
1021	cyclin-dependent kinase 16	CDK16	Homo sapiens
1022	Rap guanine nucleotide exchange factor (GEF) 6	RAPGEF6	Homo sapiens
1023	diaphanous-related formin 1	DIAPH1	Homo sapiens
1024	citron rho-interacting serine/threonine kinase	CIT	Homo sapiens
1025	alpha-2-HS-glycoprotein	AHSG	Homo sapiens
1026	ADP-ribosylation factor-like 8A	ARL8A	Homo sapiens
1027	ribosomal protein L24	RPL24	Homo sapiens
1028	protein phosphatase 5, catalytic subunit	PPP5C	Homo sapiens
1029	ATPase, Na+/K+ transporting, alpha 3 polypeptide	ATP1A3	Homo sapiens
1030	importin 8	IPO8	Homo sapiens
1031	cyclin and CBS domain divalent metal cation transport mediator 4	CNNM4	Homo sapiens
1032	DEAD (Asp-Glu-Ala-Asp) box helicase 3, Y-linked	DDX3Y	Homo sapiens
1033	histone cluster 1, H3g	HIST1H3G	Homo sapiens
1034	major histocompatibility complex, class I, C	HLA-C	Homo sapiens
1035	erythrocyte membrane protein band 4.1-like 2	EPB41L2	Homo sapiens
1036	protein phosphatase 2, catalytic subunit, alpha isozyme	PPP2CA	Homo sapiens
1037	toll interacting protein	TOLLIP	Homo sapiens
1038	importin 4	IPO4	Homo sapiens
1039	NME1-NME2 readthrough	NME1-NME2	Homo sapiens
1040	kinesin family member 3C	KIF3C	Homo sapiens
1041	mitogen-activated protein kinase kinase kinase kinase 4	MAP4K4	Homo sapiens
1042	RIC8 guanine nucleotide exchange factor B	RIC8B	Homo sapiens
1043	single-stranded DNA binding protein 1, mitochondrial	SSBP1	Homo sapiens
1044	splicing factor proline/glutamine-rich	SFPQ	Homo sapiens
1045	ATP synthase, H+ transporting, mitochondrial F1 complex, beta polypeptide	ATP5B	Homo sapiens
1046	eukaryotic translation initiation factor 2B, subunit 3 gamma, 58kDa	EIF2B3	Homo sapiens
1047	golgi-associated, gamma adaptin ear containing, ARF binding protein 3	GGA3	Homo sapiens
1048	dedicator of cytokinesis 9	DOCK9	Homo sapiens
1049	protease, serine, 48	PRSS48	Homo sapiens
1050	male-specific lethal 1 homolog (Drosophila)	MSL1	Homo sapiens
1051	kelch domain containing 10	KLHDC10	Homo sapiens
1052	tubulin, alpha 3d	TUBA3D	Homo sapiens
1053	guanine nucleotide binding protein-like 2 (nucleolar)	GNL2	Homo sapiens
1054	immunoglobulin superfamily, member 3	IGSF3	Homo sapiens
1055	PTPRF interacting protein, binding protein 1 (liprin beta 1)	PPFIBP1	Homo sapiens
1056	ribosomal protein S6	RPS6	Homo sapiens
1057	zinc finger, MYM-type 1	ZMYM1	Homo sapiens
1058	tyrosine 3-monooxygenase/tryptophan 5-monooxygenase activation protein, theta	YWHAQ	Homo sapiens
1059	leucine rich repeat containing 8 family, member A	LRRC8A	Homo sapiens
1060	sorting nexin 33	SNX33	Homo sapiens
1061	histone cluster 1, H2bd	HIST1H2BD	Homo sapiens
1062	histone cluster 4, H4	HIST4H4	Homo sapiens
1063	prohibitin 2	PHB2	Homo sapiens
1064	CTP synthase 1	CTPS1	Homo sapiens
1065	Rho-associated, coiled-coil containing protein kinase 2	ROCK2	Homo sapiens
1066	phosphoglycerate mutase 1 (brain)	PGAM1	Homo sapiens
1067	heterogeneous nuclear ribonucleoprotein C (C1/C2)	HNRNPC	Homo sapiens
1068	major facilitator superfamily domain containing 1	MFSD1	Homo sapiens
1069	catenin (cadherin-associated protein), alpha 1, 102kDa	CTNNA1	Homo sapiens
1070	leucyl/cystinyl aminopeptidase	LNPEP	Homo sapiens
1071	Cbl proto-oncogene, E3 ubiquitin protein ligase	CBL	Homo sapiens
1072	calcium channel, voltage-dependent, alpha 2/delta subunit 2	CACNA2D2	Homo sapiens
1073	scribbled planar cell polarity protein	SCRIB	Homo sapiens
1074	INO80 complex subunit B	INO80B	Homo sapiens
1075	neural cell adhesion molecule 1	NCAM1	Homo sapiens
1076	erb-b2 receptor tyrosine kinase 3	ERBB3	Homo sapiens
1077	solute carrier family 7 (amino acid transporter light chain, L system), member 5	SLC7A5	Homo sapiens
1078	leucine rich repeat containing 15	LRRC15	Homo sapiens
1079	regulator of chromosome condensation 2	RCC2	Homo sapiens
1080	ATP-binding cassette, sub-family B (MDR/TAP), member 6 (Langereis blood group)	ABCB6	Homo sapiens
1081	keratin 3, type II	KRT3	Homo sapiens
1082	guanine nucleotide binding protein (G protein), beta polypeptide 2-like 1	GNB2L1	Homo sapiens
1083	capping protein (actin filament) muscle Z-line, alpha 1	CAPZA1	Homo sapiens
1084	tetraspanin 9	TSPAN9	Homo sapiens
1085	COP9 signalosome subunit 3	COPS3	Homo sapiens
1086	tripeptidyl peptidase II	TPP2	Homo sapiens
1087	keratin 14, type I	KRT14	Homo sapiens
1088	acetyl-CoA acetyltransferase 2	ACAT2	Homo sapiens
1089	histone cluster 2, H2ab	HIST2H2AB	Homo sapiens
1090	STIP1 homology and U-box containing protein 1, E3 ubiquitin protein ligase	STUB1	Homo sapiens
1091	histone cluster 1, H2am	HIST1H2AM	Homo sapiens
1092	transforming, acidic coiled-coil containing protein 2	TACC2	Homo sapiens
1093	unc-80 homolog (C. elegans)	UNC80	Homo sapiens
1094	integrin, beta 5	ITGB5	Homo sapiens
1095	RAN binding protein 1	RANBP1	Homo sapiens
1096	cleavage stimulation factor, 3' pre-RNA, subunit 3, 77kDa	CSTF3	Homo sapiens
1097	CSE1 chromosome segregation 1-like (yeast)	CSE1L	Homo sapiens
1098	teneurin transmembrane protein 3	TENM3	Homo sapiens
1099	syntaxin 7	STX7	Homo sapiens
1100	major vault protein	MVP	Homo sapiens
1101	poly(A) binding protein, cytoplasmic 3	PABPC3	Homo sapiens
1102	vesicle-associated membrane protein 2 (synaptobrevin 2)	VAMP2	Homo sapiens
1103	histone cluster 1, H3i	HIST1H3I	Homo sapiens
1104	heterogeneous nuclear ribonucleoprotein D-like	HNRNPDL	Homo sapiens
1105	RAP2C, member of RAS oncogene family	RAP2C	Homo sapiens
1106	ADP-ribosylation factor interacting protein 1	ARFIP1	Homo sapiens
1107	ribosomal protein L31	RPL31	Homo sapiens
1108	proteasome (prosome, macropain) 26S subunit, ATPase, 5	PSMC5	Homo sapiens
1109	sacsin molecular chaperone	SACS	Homo sapiens
1110	TNF receptor-associated protein 1	TRAP1	Homo sapiens
1111	heterogeneous nuclear ribonucleoprotein C-like 1	HNRNPCL1	Homo sapiens
1112	proteasome (prosome, macropain) 26S subunit, ATPase, 4	PSMC4	Homo sapiens
1113	tyrosyl-tRNA synthetase	YARS	Homo sapiens
1114	t-complex 1	TCP1	Homo sapiens
1115	brain abundant, membrane attached signal protein 1	BASP1	Homo sapiens
1116	integrin, alpha 1	ITGA1	Homo sapiens
1117	EFR3 homolog A (S. cerevisiae)	EFR3A	Homo sapiens
1118	cyclin-dependent kinase 6	CDK6	Homo sapiens
1119	fragile X mental retardation, autosomal homolog 1	FXR1	Homo sapiens
1120	minichromosome maintenance complex binding protein	MCMBP	Homo sapiens
1121	ring finger and SPRY domain containing 1	RSPRY1	Homo sapiens
1122	RAB5B, member RAS oncogene family	RAB5B	Homo sapiens
1123	polypyrimidine tract binding protein 3	PTBP3	Homo sapiens
1124	CD276 molecule	CD276	Homo sapiens
1125	DENN/MADD domain containing 6A	DENND6A	Homo sapiens
1126	Rap guanine nucleotide exchange factor (GEF) 3	RAPGEF3	Homo sapiens
1127	histone cluster 2, H3d	HIST2H3D	Homo sapiens
1128	histone cluster 1, H4d	HIST1H4D	Homo sapiens
1129	solute carrier family 39 (zinc transporter), member 6	SLC39A6	Homo sapiens
1130	calcium channel, voltage-dependent, R type, alpha 1E subunit	CACNA1E	Homo sapiens
1131	serine hydroxymethyltransferase 1 (soluble)	SHMT1	Homo sapiens
1132	carbamoyl-phosphate synthetase 2, aspartate transcarbamylase, and dihydroorotase	CAD	Homo sapiens
1133	talin 2	TLN2	Homo sapiens
1134	tetraspanin 14	TSPAN14	Homo sapiens
1135	arginyl aminopeptidase (aminopeptidase B)	RNPEP	Homo sapiens
1136	IQ motif containing GTPase activating protein 2	IQGAP2	Homo sapiens
1137	NME/NM23 nucleoside diphosphate kinase 2	NME2	Homo sapiens
1138	stromal antigen 2	STAG2	Homo sapiens
1139	mannosyl-oligosaccharide glucosidase	MOGS	Homo sapiens
1140	charged multivesicular body protein 4B	CHMP4B	Homo sapiens
1141	collagen, type XXIV, alpha 1	COL24A1	Homo sapiens
1142	glomulin, FKBP associated protein	GLMN	Homo sapiens
1143	profilin 2	PFN2	Homo sapiens
1144	actin gamma 1	ACTG1	Homo sapiens
1145	DIS3 like 3'-5' exoribonuclease 2	DIS3L2	Homo sapiens
1146	ribosomal protein S13	RPS13	Homo sapiens
1147	ATPase, H+ transporting, lysosomal 70kDa, V1 subunit A	ATP6V1A	Homo sapiens
1148	phosphatidylinositol-5-phosphate 4-kinase, type II, beta	PIP4K2B	Homo sapiens
1149	ADAM metallopeptidase with thrombospondin type 1 motif, 2	ADAMTS2	Homo sapiens
1150	calcium channel, voltage-dependent, alpha 2/delta subunit 1	CACNA2D1	Homo sapiens
1151	histone cluster 1, H1a	HIST1H1A	Homo sapiens
1152	ras-related C3 botulinum toxin substrate 1 (rho family, small GTP binding protein Rac1)	RAC1	Homo sapiens
1153	threonyl-tRNA synthetase	TARS	Homo sapiens
1154	dystonin	DST	Homo sapiens
1155	charged multivesicular body protein 1B	CHMP1B	Homo sapiens
1156	Rho GDP dissociation inhibitor (GDI) alpha	ARHGDIA	Homo sapiens
1157	dishevelled associated activator of morphogenesis 1	DAAM1	Homo sapiens
1158	leucyl-tRNA synthetase	LARS	Homo sapiens
1159	heterogeneous nuclear ribonucleoprotein C-like 3	HNRNPCL3	Homo sapiens
1160	ankyrin repeat and SOCS box containing 15	ASB15	Homo sapiens
1161	collagen, type VII, alpha 1	COL7A1	Homo sapiens
1162	heat shock protein 90kDa beta (Grp94), member 1	HSP90B1	Homo sapiens
1163	Scm-like with four mbt domains 1	SFMBT1	Homo sapiens
1164	chromodomain helicase DNA binding protein 6	CHD6	Homo sapiens
1165	interleukin enhancer binding factor 2	ILF2	Homo sapiens
1166	chromosome 15 open reading frame 52	C15orf52	Homo sapiens
1167	myosin VI	MYO6	Homo sapiens
1168	dermcidin	DCD	Homo sapiens
1169	family with sequence similarity 129, member A	FAM129A	Homo sapiens
1170	heterogeneous nuclear ribonucleoprotein H2 (H')	HNRNPH2	Homo sapiens
1171	adaptor-related protein complex 5, beta 1 subunit	AP5B1	Homo sapiens
1172	ribosomal protein L19	RPL19	Homo sapiens
1173	CD59 molecule, complement regulatory protein	CD59	Homo sapiens
1174	hemopexin	HPX	Homo sapiens
1175	eukaryotic translation initiation factor 3, subunit I	EIF3I	Homo sapiens
1176	transportin 3	TNPO3	Homo sapiens
1177	cytoplasmic FMR1 interacting protein 2	CYFIP2	Homo sapiens
1178	talin 1	TLN1	Homo sapiens
1179	pyrophosphatase (inorganic) 1	PPA1	Homo sapiens
1180	keratin 7, type II	KRT7	Homo sapiens
1181	sorting nexin 18	SNX18	Homo sapiens
1182	actin, beta-like 2	ACTBL2	Homo sapiens
1183	N(alpha)-acetyltransferase 15, NatA auxiliary subunit	NAA15	Homo sapiens
1184	vinculin	VCL	Homo sapiens
1185	eukaryotic translation termination factor 1	ETF1	Homo sapiens
1186	cullin-associated and neddylation-dissociated 2 (putative)	CAND2	Homo sapiens
1187	kinesin family member 23	KIF23	Homo sapiens
1188	POTE ankyrin domain family, member F	POTEF	Homo sapiens
1189	keratin 79, type II	KRT79	Homo sapiens
1190	cyclin-dependent kinase 17	CDK17	Homo sapiens
1191	calmodulin 1 (phosphorylase kinase, delta)	CALM1	Homo sapiens
1192	albumin	ALB	Homo sapiens
1193	HCK proto-oncogene, Src family tyrosine kinase	HCK	Homo sapiens
1194	glyceraldehyde-3-phosphate dehydrogenase	GAPDH	Homo sapiens
1195	histone cluster 2, H4b	HIST2H4B	Homo sapiens
1196	ribosomal protein L7	RPL7	Homo sapiens
1197	myosin IA	MYO1A	Homo sapiens
1198	histone cluster 1, H2al	HIST1H2AL	Homo sapiens
1199	SCO-spondin	SSPO	Homo sapiens
1200	tweety family member 3	TTYH3	Homo sapiens
1201	integrator complex subunit 3	INTS3	Homo sapiens
1202	RAB3 GTPase activating protein subunit 2 (non-catalytic)	RAB3GAP2	Homo sapiens
1203	proteasome (prosome, macropain) 26S subunit, ATPase, 3	PSMC3	Homo sapiens
1204	solute carrier family 12 (sodium/potassium/chloride transporter), member 2	SLC12A2	Homo sapiens
1205	shroom family member 3	SHROOM3	Homo sapiens
1206	EH-domain containing 2	EHD2	Homo sapiens
1207	Sec61 beta subunit	SEC61B	Homo sapiens
1208	sorting nexin 3	SNX3	Homo sapiens
1209	vacuolar protein sorting 26 homolog A (S. pombe)	VPS26A	Homo sapiens
1210	histone cluster 1, H4b	HIST1H4B	Homo sapiens
1211	potassium channel, sodium activated subfamily T, member 1	KCNT1	Homo sapiens
1212	LCK proto-oncogene, Src family tyrosine kinase	LCK	Homo sapiens
1213	ATPase, Ca++ transporting, plasma membrane 2	ATP2B2	Homo sapiens
1214	serine/threonine kinase receptor associated protein	STRAP	Homo sapiens
1215	vesicle (multivesicular body) trafficking 1	VTA1	Homo sapiens
1216	eukaryotic translation initiation factor 4A2	EIF4A2	Homo sapiens
1217	heat shock 105kDa/110kDa protein 1	HSPH1	Homo sapiens
1218	ATPase, H+/K+ transporting, nongastric, alpha polypeptide	ATP12A	Homo sapiens
1219	dimethylarginine dimethylaminohydrolase 1	DDAH1	Homo sapiens
1220	drebrin 1	DBN1	Homo sapiens
1221	tubulin, alpha 8	TUBA8	Homo sapiens
1222	histone cluster 1, H2be	HIST1H2BE	Homo sapiens
1223	integrin, alpha 3 (antigen CD49C, alpha 3 subunit of VLA-3 receptor)	ITGA3	Homo sapiens
1224	aldo-keto reductase family 1, member A1 (aldehyde reductase)	AKR1A1	Homo sapiens
1225	TAO kinase 3	TAOK3	Homo sapiens
1226	tyrosine 3-monooxygenase/tryptophan 5-monooxygenase activation protein, beta	YWHAB	Homo sapiens
1227	peroxiredoxin 1	PRDX1	Homo sapiens
1228	phosphomannomutase 2	PMM2	Homo sapiens
1229	phosphofructokinase, liver	PFKL	Homo sapiens
1230	actinin, alpha 3 (gene/pseudogene)	ACTN3	Homo sapiens
1231	polypyrimidine tract binding protein 1	PTBP1	Homo sapiens
1232	histone cluster 1, H4j	HIST1H4J	Homo sapiens
1233	histone cluster 1, H1c	HIST1H1C	Homo sapiens
1234	filamin A, alpha	FLNA	Homo sapiens
1235	guanine nucleotide binding protein (G protein), beta polypeptide 2	GNB2	Homo sapiens
1236	voltage-dependent anion channel 2	VDAC2	Homo sapiens
1237	EPH receptor B2	EPHB2	Homo sapiens
1238	charged multivesicular body protein 5	CHMP5	Homo sapiens
1239	guanine nucleotide binding protein (G protein), alpha inhibiting activity polypeptide 2	GNAI2	Homo sapiens
1240	eukaryotic translation initiation factor 5	EIF5	Homo sapiens
1241	GRIP1 associated protein 1	GRIPAP1	Homo sapiens
1242	tubulin folding cofactor E	TBCE	Homo sapiens
1243	guanine nucleotide binding protein (G protein), alpha transducing activity polypeptide 1	GNAT1	Homo sapiens
1244	Shwachman-Bodian-Diamond syndrome	SBDS	Homo sapiens
1245	heat shock 70kDa protein 2	HSPA2	Homo sapiens
1246	basigin (Ok blood group)	BSG	Homo sapiens
1247	anaphase promoting complex subunit 2	ANAPC2	Homo sapiens
1248	discs, large homolog 1 (Drosophila)	DLG1	Homo sapiens
1249	solute carrier family 1 (neutral amino acid transporter), member 5	SLC1A5	Homo sapiens
1250	tyrosine 3-monooxygenase/tryptophan 5-monooxygenase activation protein, zeta	YWHAZ	Homo sapiens
1251	arginyl-tRNA synthetase	RARS	Homo sapiens
1252	structural maintenance of chromosomes 2	SMC2	Homo sapiens
1253	adaptor-related protein complex 2, alpha 1 subunit	AP2A1	Homo sapiens
1254	cell division cycle 42	CDC42	Homo sapiens
1255	RAB11A, member RAS oncogene family	RAB11A	Homo sapiens
1256	EH-domain containing 3	EHD3	Homo sapiens
1257	proteasome (prosome, macropain) subunit, alpha type, 8	PSMA8	Homo sapiens
1258	Mov10 RISC complex RNA helicase	MOV10	Homo sapiens
1259	protein phosphatase 1, catalytic subunit, alpha isozyme	PPP1CA	Homo sapiens
1260	IQ motif containing GTPase activating protein 3	IQGAP3	Homo sapiens
1261	phosphorylase, glycogen; brain	PYGB	Homo sapiens
1262	ADP-ribosylation factor 1	ARF1	Homo sapiens
1263	WD repeat domain 48	WDR48	Homo sapiens
1264	keratin 6C, type II	KRT6C	Homo sapiens
1265	proteasome (prosome, macropain) 26S subunit, non-ATPase, 11	PSMD11	Homo sapiens
1266	glucose-6-phosphate dehydrogenase	G6PD	Homo sapiens
1267	histone cluster 1, H2ae	HIST1H2AE	Homo sapiens
1268	ribosomal protein S8	RPS8	Homo sapiens
1269	cold shock domain containing E1, RNA-binding	CSDE1	Homo sapiens
1270	G-2 and S-phase expressed 1	GTSE1	Homo sapiens
1271	potassium voltage-gated channel, modifier subfamily S, member 3	KCNS3	Homo sapiens
1272	cofilin 1 (non-muscle)	CFL1	Homo sapiens
1273	TBC1 domain family, member 32	TBC1D32	Homo sapiens
1274	ribosomal protein S3A	RPS3A	Homo sapiens
1275	transportin 1	TNPO1	Homo sapiens
1276	ribosomal protein L23	RPL23	Homo sapiens
1277	protein kinase, cAMP-dependent, catalytic, beta	PRKACB	Homo sapiens
1278	signal transducer and activator of transcription 3 (acute-phase response factor)	STAT3	Homo sapiens
1279	chaperonin containing TCP1, subunit 8 (theta)	CCT8	Homo sapiens
1280	protein disulfide isomerase family A, member 6	PDIA6	Homo sapiens
1281	ubiquitin B	UBB	Homo sapiens
1282	calcium and integrin binding 1 (calmyrin)	CIB1	Homo sapiens
1283	major histocompatibility complex, class I, A	HLA-A	Homo sapiens
1284	heat shock 70kDa protein 1A	HSPA1A	Homo sapiens
1285	heat shock protein 90kDa alpha (cytosolic), class B member 1	HSP90AB1	Homo sapiens
1286	serine/arginine-rich splicing factor 1	SRSF1	Homo sapiens
79	2',3'-cyclic nucleotide 3' phosphodiesterase	Cnp	Mus musculus
33	actin, alpha 2, smooth muscle, aorta	Acta2	Mus musculus
40	actin, beta	Actb	Mus musculus
31	actin, gamma, cytoplasmic 1	Actg1	Mus musculus
45	ADP-ribosylation factor 2	Arf2	Mus musculus
132	aldolase A, fructose-bisphosphate	Aldoa	Mus musculus
78	apolipoprotein E	Apoe	Mus musculus
110	ATPase, Na+/K+ transporting, alpha 1 polypeptide	Atp1a1	Mus musculus
94	ATPase, Na+/K+ transporting, alpha 2 polypeptide	Atp1a2	Mus musculus
49	ATPase, Na+/K+ transporting, alpha 3 polypeptide	Atp1a3	Mus musculus
137	carbonic anhydrase 2	Car2	Mus musculus
93	CD81 antigen	Cd81	Mus musculus
126	clathrin, heavy polypeptide (Hc)	Cltc	Mus musculus
121	cofilin 1, non-muscle	Cfl1	Mus musculus
65	creatine kinase, brain	Ckb	Mus musculus
32	dihydropyrimidinase-like 2	Dpysl2	Mus musculus
141	dihydropyrimidinase-like 3	Dpysl3	Mus musculus
10	enolase 1, alpha non-neuron	Eno1	Mus musculus
36	enolase 1B, retrotransposed	Eno1b	Mus musculus
103	eukaryotic translation elongation factor 1 alpha 1	Eef1a1	Mus musculus
63	eukaryotic translation elongation factor 1 alpha 2	Eef1a2	Mus musculus
118	eukaryotic translation elongation factor 2	Eef2	Mus musculus
77	fatty acid binding protein 5, epidermal	Fabp5	Mus musculus
39	gelsolin	Gsn	Mus musculus
70	glutathione S-transferase, pi 1	Gstp1	Mus musculus
98	glyceraldehyde-3-phosphate dehydrogenase	Gapdh	Mus musculus
3	glycerol-3-phosphate dehydrogenase 1 (soluble)	Gpd1	Mus musculus
145	glycolipid transfer protein	Gltp	Mus musculus
113	guanine nucleotide binding protein (G protein), beta 2	Gnb2	Mus musculus
22	guanine nucleotide binding protein (G protein), gamma 12	Gng12	Mus musculus
76	guanine nucleotide binding protein, alpha 13	Gna13	Mus musculus
95	guanosine diphosphate (GDP) dissociation inhibitor 1	Gdi1	Mus musculus
133	guanosine diphosphate (GDP) dissociation inhibitor 2	Gdi2	Mus musculus
28	H2A histone family, member Z	H2afz	Mus musculus
96	heat shock protein 1A	Hspa1a	Mus musculus
131	heat shock protein 1B	Hspa1b	Mus musculus
41	heat shock protein 1-like	Hspa1l	Mus musculus
101	heat shock protein 2	Hspa2	Mus musculus
85	heat shock protein 5	Hspa5	Mus musculus
27	heat shock protein 8	Hspa8	Mus musculus
90	heat shock protein 90 alpha (cytosolic), class B member 1	Hsp90ab1	Mus musculus
38	heat shock protein 90, alpha (cytosolic), class A member 1	Hsp90aa1	Mus musculus
47	histone cluster 1, H2ab	Hist1h2ab	Mus musculus
81	histone cluster 1, H2ac	Hist1h2ac	Mus musculus
69	histone cluster 1, H2ad	Hist1h2ad	Mus musculus
56	histone cluster 1, H2ae	Hist1h2ae	Mus musculus
5	histone cluster 1, H2ag	Hist1h2ag	Mus musculus
37	histone cluster 1, H2ai	Hist1h2ai	Mus musculus
35	histone cluster 1, H2an	Hist1h2an	Mus musculus
59	histone cluster 1, H2ao	Hist1h2ao	Mus musculus
24	histone cluster 1, H2ap	Hist1h2ap	Mus musculus
116	histone cluster 1, H2bf	Hist1h2bf	Mus musculus
134	histone cluster 1, H2bj	Hist1h2bj	Mus musculus
62	histone cluster 1, H2bl	Hist1h2bl	Mus musculus
102	histone cluster 1, H2bn	Hist1h2bn	Mus musculus
123	histone cluster 1, H3a	Hist1h3a	Mus musculus
146	histone cluster 1, H3b	Hist1h3b	Mus musculus
88	histone cluster 1, H3c	Hist1h3c	Mus musculus
16	histone cluster 1, H3d	Hist1h3d	Mus musculus
115	histone cluster 1, H3e	Hist1h3e	Mus musculus
53	histone cluster 1, H3f	Hist1h3f	Mus musculus
73	histone cluster 1, H3g	Hist1h3g	Mus musculus
142	histone cluster 1, H3h	Hist1h3h	Mus musculus
72	histone cluster 1, H3i	Hist1h3i	Mus musculus
68	histone cluster 1, H4a	Hist1h4a	Mus musculus
6	histone cluster 1, H4b	Hist1h4b	Mus musculus
129	histone cluster 1, H4c	Hist1h4c	Mus musculus
92	histone cluster 1, H4d	Hist1h4d	Mus musculus
2	histone cluster 1, H4f	Hist1h4f	Mus musculus
140	histone cluster 1, H4h	Hist1h4h	Mus musculus
21	histone cluster 1, H4i	Hist1h4i	Mus musculus
9	histone cluster 1, H4j	Hist1h4j	Mus musculus
66	histone cluster 1, H4k	Hist1h4k	Mus musculus
89	histone cluster 1, H4m	Hist1h4m	Mus musculus
80	histone cluster 1, H4n	Hist1h4n	Mus musculus
106	histone cluster 2, H2ac	Hist2h2ac	Mus musculus
99	histone cluster 2, H3b	Hist2h3b	Mus musculus
52	histone cluster 2, H3c2	Hist2h3c2	Mus musculus
19	histone cluster 2, H4	Hist2h4	Mus musculus
124	histone cluster 3, H2ba	Hist3h2ba	Mus musculus
128	histone cluster 4, H4	Hist4h4	Mus musculus
61	immunoglobulin superfamily, member 8	Igsf8	Mus musculus
139	keratin 1	Krt1	Mus musculus
46	keratin 10	Krt10	Mus musculus
138	keratin 13	Krt13	Mus musculus
4	keratin 14	Krt14	Mus musculus
109	keratin 15	Krt15	Mus musculus
75	keratin 16	Krt16	Mus musculus
136	keratin 17	Krt17	Mus musculus
34	keratin 18	Krt18	Mus musculus
13	keratin 19	Krt19	Mus musculus
30	keratin 2	Krt2	Mus musculus
48	keratin 4	Krt4	Mus musculus
18	keratin 5	Krt5	Mus musculus
130	keratin 6A	Krt6a	Mus musculus
15	keratin 71	Krt71	Mus musculus
58	keratin 77	Krt77	Mus musculus
82	keratin 8	Krt8	Mus musculus
112	keratin 84	Krt84	Mus musculus
107	malate dehydrogenase 1, NAD (soluble)	Mdh1	Mus musculus
67	MARCKS-like 1	Marcksl1	Mus musculus
135	myelin basic protein	Mbp	Mus musculus
71	myelin oligodendrocyte glycoprotein	Mog	Mus musculus
91	NME/NM23 nucleoside diphosphate kinase 1	Nme1	Mus musculus
25	NME/NM23 nucleoside diphosphate kinase 2	Nme2	Mus musculus
120	peptidylprolyl isomerase A	Ppia	Mus musculus
44	peroxiredoxin 1	Prdx1	Mus musculus
26	peroxiredoxin 2	Prdx2	Mus musculus
147	phosphatidylethanolamine binding protein 1	Pebp1	Mus musculus
60	phosphoglycerate kinase 1	Pgk1	Mus musculus
7	phosphoglycerate kinase 2	Pgk2	Mus musculus
29	predicted gene 10359	Gm10359	Mus musculus
119	predicted gene 12033	Gm12033	Mus musculus
84	predicted gene 12537	Gm12537	Mus musculus
86	predicted gene 4735	Gm4735	Mus musculus
1	predicted gene, 20899	Gm20899	Mus musculus
23	predicted pseudogene 2574	Gm2574	Mus musculus
42	predicted pseudogene 3272	Gm3272	Mus musculus
125	programmed cell death 6 interacting protein	Pdcd6ip	Mus musculus
64	proteolipid protein (myelin) 1	Plp1	Mus musculus
51	pyruvate kinase, muscle	Pkm	Mus musculus
55	quinoid dihydropteridine reductase	Qdpr	Mus musculus
14	RAB1B, member RAS oncogene family	Rab1b	Mus musculus
50	RAS-related protein-1a	Rap1a	Mus musculus
87	Rho GDP dissociation inhibitor (GDI) alpha	Arhgdia	Mus musculus
20	sirtuin 2	Sirt2	Mus musculus
97	transaldolase 1	Taldo1	Mus musculus
17	transketolase	Tkt	Mus musculus
111	triosephosphate isomerase 1	Tpi1	Mus musculus
11	tubulin, alpha 1A	Tuba1a	Mus musculus
43	tubulin, alpha 3A	Tuba3a	Mus musculus
143	tubulin, alpha 3B	Tuba3b	Mus musculus
144	tubulin, alpha 4A	Tuba4a	Mus musculus
57	tubulin, alpha 8	Tuba8	Mus musculus
104	tubulin, beta 4A class IVA	Tubb4a	Mus musculus
100	tubulin, beta 4B class IVB	Tubb4b	Mus musculus
74	tubulin, beta 5 class I	Tubb5	Mus musculus
105	tubulin, beta 6 class V	Tubb6	Mus musculus
114	tyrosine 3-monooxygenase/tryptophan 5-monooxygenase activation protein, beta polypeptide	Ywhab	Mus musculus
117	tyrosine 3-monooxygenase/tryptophan 5-monooxygenase activation protein, epsilon polypeptide	Ywhae	Mus musculus
12	tyrosine 3-monooxygenase/tryptophan 5-monooxygenase activation protein, eta polypeptide	Ywhah	Mus musculus
127	tyrosine 3-monooxygenase/tryptophan 5-monooxygenase activation protein, gamma polypeptide	Ywhag	Mus musculus
54	tyrosine 3-monooxygenase/tryptophan 5-monooxygenase activation protein, theta polypeptide	Ywhaq	Mus musculus
122	tyrosine 3-monooxygenase/tryptophan 5-monooxygenase activation protein, zeta polypeptide	Ywhaz	Mus musculus
108	ubiquitin D	Ubd	Mus musculus
83	ubiquitin-conjugating enzyme E2N	Ube2n	Mus musculus
8	valosin containing protein	Vcp	Mus musculus
1	solute carrier family 1 (glial high affinity glutamate transporter), member 3	Slc1a3	Rattus norvegicus
2	pyruvate kinase, muscle	Pkm	Rattus norvegicus
3	actin, gamma 1	Actg1	Rattus norvegicus
4	gelsolin	Gsn	Rattus norvegicus
5	tubulin, alpha 1A	Tuba1a	Rattus norvegicus
6	glutamate receptor, ionotropic, AMPA 2	Gria2	Rattus norvegicus
7	clathrin, heavy chain (Hc)	Cltc	Rattus norvegicus
8	annexin A6	Anxa6	Rattus norvegicus
9	ubiquitin B	Ubb	Rattus norvegicus
10	heat shock 70kDa protein 8	Hspa8	Rattus norvegicus
11	programmed cell death 6 interacting protein	Pdcd6ip	Rattus norvegicus
12	tyrosine 3-monooxygenase/tryptophan 5-monooxygenase activation protein, zeta	Ywhaz	Rattus norvegicus
13	guanine nucleotide binding protein, alpha transducing 3	Gnat3	Rattus norvegicus
14	flotillin 1	Flot1	Rattus norvegicus
15	alpha-2-macroglobulin	A2m	Rattus norvegicus
16	tubulin, beta 5 class I	Tubb5	Rattus norvegicus
17	glutamate receptor, ionotropic, AMPA 3	Gria3	Rattus norvegicus
18	glutamate receptor, ionotropic, N-methyl D-aspartate 1	Grin1	Rattus norvegicus
19	glyceraldehyde-3-phosphate dehydrogenase	Gapdh	Rattus norvegicus
20	tumor susceptibility 101	Tsg101	Rattus norvegicus
21	carboxylesterase 1C	Ces1c	Rattus norvegicus
22	ceruloplasmin (ferroxidase)	Cp	Rattus norvegicus
23	peptidylprolyl isomerase A (cyclophilin A)	Ppia	Rattus norvegicus
24	solute carrier family 3 (amino acid transporter heavy chain), member 2	Slc3a2	Rattus norvegicus
1	CD86 molecule	CD86	Homo sapiens
2	actin, beta	Actb	Mus musculus
3	intercellular adhesion molecule 1	ICAM1	Homo sapiens
4	integrin beta 2	Itgb2	Mus musculus
5	histocompatibility 2, class II antigen A, beta 1	H2-Ab1	Mus musculus
6	histone cluster 2, H2aa1	Hist2h2aa1	Mus musculus
7	milk fat globule-EGF factor 8 protein	Mfge8	Mus musculus
8	peroxiredoxin 1	Prdx1	Mus musculus
9	major histocompatibility complex, class I, E	HLA-E	Homo sapiens
10	CD81 molecule	CD81	Homo sapiens
11	histone cluster 1, H2bf	Hist1h2bf	Mus musculus
12	CD40 molecule, TNF receptor superfamily member 5	CD40	Homo sapiens
13	RAS related protein 1b	Rap1b	Mus musculus
14	guanine nucleotide binding protein (G protein), alpha inhibiting 2	Gnai2	Mus musculus
15	tyrosine 3-monooxygenase/tryptophan 5-monooxygenase activation protein, eta polypeptide	Ywhah	Mus musculus
16	cofilin 1, non-muscle	Cfl1	Mus musculus
17	tyrosine 3-monooxygenase/tryptophan 5-monooxygenase activation protein, zeta polypeptide	Ywhaz	Mus musculus
18	tubulin, beta 5 class I	Tubb5	Mus musculus
19	histone cluster 2, H2aa2	Hist2h2aa2	Mus musculus
20	tumor susceptibility gene 101	Tsg101	Mus musculus
21	major histocompatibility complex, class II, DR alpha	HLA-DRA	Homo sapiens
22	annexin A5	Anxa5	Mus musculus
23	lysosomal-associated membrane protein 3	Lamp3	Rattus norvegicus
24	annexin A1	Anxa1	Mus musculus
25	CD9 antigen	Cd9	Mus musculus
26	programmed cell death 6 interacting protein	Pdcd6ip	Mus musculus
27	RAB11B, member RAS oncogene family	Rab11b	Mus musculus
28	tyrosine 3-monooxygenase/tryptophan 5-monooxygenase activation protein, gamma polypeptide	Ywhag	Mus musculus
29	integrin alpha M	Itgam	Mus musculus
30	H3 histone, family 3A	H3f3a	Mus musculus
31	lysosomal-associated membrane protein 2	Lamp2	Mus musculus
32	histone cluster 4, H4	Hist4h4	Mus musculus
33	heat shock protein 90 alpha (cytosolic), class B member 1	Hsp90ab1	Mus musculus
34	H3 histone, family 3B	H3f3b	Mus musculus
35	CD9 molecule	CD9	Homo sapiens
36	syndecan binding protein	Sdcbp	Mus musculus
37	CD80 molecule	CD80	Homo sapiens
38	eukaryotic translation initiation factor 4A2	Eif4a2	Mus musculus
39	tumor susceptibility 101	TSG101	Homo sapiens
40	annexin A4	Anxa4	Mus musculus
41	heat shock protein 8	Hspa8	Mus musculus
42	guanosine diphosphate (GDP) dissociation inhibitor 2	Gdi2	Mus musculus
43	histone cluster 1, H2bj	Hist1h2bj	Mus musculus
44	CD86 molecule	Cd86	Rattus norvegicus
45	RAB7, member RAS oncogene family	Rab7	Mus musculus
46	annexin A2	Anxa2	Mus musculus
47	histone cluster 1, H2bn	Hist1h2bn	Mus musculus
48	profilin 1	Pfn1	Mus musculus
49	lectin, galactose binding, soluble 3	Lgals3	Mus musculus
50	annexin A7	Anxa7	Mus musculus
51	eukaryotic translation elongation factor 1 alpha 1	Eef1a1	Mus musculus
52	milk fat globule-EGF factor 8 protein	Mfge8	Rattus norvegicus
53	CD63 molecule	CD63	Homo sapiens
54	histone cluster 1, H2bl	Hist1h2bl	Mus musculus
1	CD63 molecule	CD63	Homo sapiens
2	tumor susceptibility 101	TSG101	Homo sapiens
1	NTPase, KAP family P-loop domain containing 1	Nkpd1	Rattus norvegicus
1	actin, beta	Actb	Mus musculus
2	adenine phosphoribosyl transferase	Aprt	Mus musculus
3	glutathione S-transferase, pi 1	Gstp1	Mus musculus
4	valosin containing protein	Vcp	Mus musculus
5	tubulin, beta 5 class I	Tubb5	Mus musculus
6	eukaryotic translation initiation factor 3, subunit I	Eif3i	Mus musculus
7	centromere protein P	Cenpp	Mus musculus
8	N-acetylneuraminic acid synthase (sialic acid synthase)	Nans	Mus musculus
9	RAN, member RAS oncogene family	Ran	Mus musculus
10	actin, alpha 1, skeletal muscle	Acta1	Mus musculus
11	chaperonin containing Tcp1, subunit 6a (zeta)	Cct6a	Mus musculus
12	serine (or cysteine) peptidase inhibitor, clade A, member 1A	Serpina1a	Mus musculus
13	major vault protein	Mvp	Mus musculus
14	pyruvate kinase, muscle	Pkm	Mus musculus
15	protein disulfide isomerase associated 2	Pdia2	Mus musculus
16	3-phosphoglycerate dehydrogenase	Phgdh	Mus musculus
17	methylthioadenosine phosphorylase	Mtap	Mus musculus
18	glycoprotein (transmembrane) nmb	Gpnmb	Mus musculus
19	chaperonin containing Tcp1, subunit 2 (beta)	Cct2	Mus musculus
20	programmed cell death 6 interacting protein	Pdcd6ip	Mus musculus
21	arrestin domain containing 2	Arrdc2	Mus musculus
22	calreticulin	Calr	Mus musculus
23	albumin	Alb	Mus musculus
24	transferrin	Trf	Mus musculus
25	epidermal growth factor receptor	Egfr	Mus musculus
26	eukaryotic translation elongation factor 1 beta 2	Eef1b2	Mus musculus
27	heat shock protein 8	Hspa8	Mus musculus
28	enolase 1, alpha non-neuron	Eno1	Mus musculus
29	CD9 antigen	Cd9	Mus musculus
30	glyceraldehyde-3-phosphate dehydrogenase	Gapdh	Mus musculus
31	syndecan binding protein	Sdcbp	Mus musculus
32	proliferating cell nuclear antigen	Pcna	Mus musculus
33	phosphoglycerate kinase 1	Pgk1	Mus musculus
34	ferritin heavy chain 1	Fth1	Mus musculus
35	dihydropyrimidinase-like 2	Dpysl2	Mus musculus
36	heat shock protein 2	Hspb2	Mus musculus
37	proteasome (prosome, macropain) subunit, alpha type 2	Psma2	Mus musculus
38	transforming growth factor, beta 1	Tgfb1	Mus musculus
39	melanoma antigen	Mela	Mus musculus
40	ribosomal protein SA	Rpsa	Mus musculus
